# Supplementary material for: Local Mutational Pressures in Genomes of Zaire Ebolavirus and Marburg Virus
Source: Adv Bioinformatics. 2015 Dec 20;2015:678587. doi: 10.1155/2015/678587 (PMC4698526; doi:10.1155/2015/678587)
Supplement: Supplementary file 1 — The set of unique nucleotide sequences of each Zaire ebolavirus coding region or its part used in this study can be found in the “DATAZE.xlsx” file. The set of unique nucleotide sequences of each Marburg virus coding region or its part used in this study can be found in the “DATAMV.xlsx” file. [file 678587.f1.zip]

Archive with 2 entries (2 files):
- DATAMV.xlsx
- DATAZE.xlsx
