# Supplementary material for: Local Mutational Pressures in Genomes of Zaire Ebolavirus and Marburg Virus
Source: Adv Bioinformatics. 2015 Dec 20;2015:678587. doi: 10.1155/2015/678587 (PMC4698526; doi:10.1155/2015/678587)
Supplement: Supplementary file 1 — The set of unique nucleotide sequences of each Zaire ebolavirus coding region or its part used in this study can be found in the “DATAZE.xlsx” file. The set of unique nucleotide sequences of each Marburg virus coding region or its part used in this study can be found in the “DATAMV.xlsx” file. [file 678587.f1.zip › DATAMV.xlsx]

## Sheet: NP part 1
ATGGACTTACATAGTTTGTTAGAGTTGGGTACAAAACCTACTGCCCCTCATGTTCGTAATAAGAAGGTGATATTATTTGACACAAATCATCAGGTTAGTATTTGTAATCAAATAATAGATGCAATAAACTCAGGGATTGATCTTGGAGATCTTCTAGAAGGAGGTTTGCTGACTTTGTGTGTTGAACATTACTATAATTCTGATAAAGATAAATTTAACACAAGTCCTATCGCGAAATATTTGCGTGATGCGGGCTATGAATTCGATGTCATCAAGAATGCAGATGCAACCCGCTTTCTGGATGTGATTCCCAATGAACCTCATTACAGCCCTTTAATTCTAGCCCTTAAGACATTAGAAAGTACTGAATCTCAGAGGGGGAGAATTGGGCTCTTCTTA…
ATGGACTTACATAGTTTGTTAGAGTTGGGTACAAAACCTACTGCCCCTCATGTTCGTAATAAGAAGGTGATATTATTTGACACAAATCATCAGGTTAGTATTTGTAATCAGATAATAGATGCAATAAACTCAGGGATTGATCTTGGAGATCTTCTAGAAGGAGGTTTGCTGACTTTGTGTGTTGAACATTACTATAATTCTGATAAAGATAAATTCAACACAAGTCCTATCGCGAAATATTTACGTGATGCGGGCTATGAATTCGATGTCATCAAGAATGCAGATGCAACCCGCTTTCTGGATGTGATTCCCAATGAACCTCATTACAGTCCTTTAATTCTAGCCCTTAAGACATTAGAAAGTACTGAATCTCAGAGGGGGAGAATTGGGCTCTTCTTG…
ATGGACTTACATAGTTTGTTAGAGTTGGGTACAAAACCTACTGCCCCTCATGTTCGTAATAAGAAGGTGATATTATTTGACACAAATCATCAGGTTAGTATTTGTAATCAGATAATAGATGCAATAAACTCAGGGATTGATCTTGGAGATCTTCTAGAAGGAGGTTTGCTGACTTTGTGTGTTGAACATTACTATAATTCTGATAAAGATAAATTCAACACAAGTCCTATCGCGAAATATTTACGTGATGCGGGCTATGAATTCGATGTCATCAAGAATGCAGATGCAACCCGCTTTCTGGATGTGATTCCCAATGAACCTCATTACAGTCCTTTAATTCTAGCCCTTAAGACATTAGAAAGTACTGAATCTCAGAGGGGGAGAATTGGGCTCTTCTTG…
ATGGACTTACATAGTTTGTTAGAGTTGGGTACAAAACCTACTGCCCCTCATGTTCGTAATAAGAAGGTGATATTATTTGACACAAATCATCAGGTTAGTATTTGTAATCAGATAATAGATGCAATAAACTCAGGGATTGATCTTGGAGATCTTCTAGAAGGAGGTTTGCTGACTTTGTGTGTTGAACATTACTATAATTCTGATAAAGATAAATTCAACACAAGTCCTATCGCGAAATATTTACGTGATGCGGGCTATGAATTCGATGTCATCAAGAATGCAGATGCAACCCGCTTTCTGGATGTGATTCCCAATGAACCTCATTACAGTCCTTTAATTCTAGCCCTTAAGACATTAGAAAGTACTGAATCTCAGAGGGGGAGAATTGGGCTCTTCTTG…
ATGGACTTACATAGTTTGTTAGAGTTGGGTACAAAACCTACTGCCCCTCATGTTCGTAATAAGAAGGTGATATTATTTGACACAAATCATCAGGTTAGTATTTGTAATCAGATAATAGATGCAATAAACTCAGGGATTGATCTTGGAGATCTTCTAGAAGGAGGTTTGCTGACTTTGTGTGTTGAACATTACTATAATTCTGATAAAGATAAATTCAACACAAGTCCTATCGCGAAATATTTACGTGATGCGGGCTATGAATTCGATGTCATCAAGAATGCAGATGCAACCCGCTTTCTGGATGTGATTCCCAATGAACCTCATTACAGTCCTTTAATTCTAGCCCTTAAGACATTAGAAAGTACTGAATCTCAGAGGGGGAGAATTGGGCTCTTCTTG…
ATGGACTTACATAGTTTGTTAGAGTTGGGTACAAAACCTACTGCCCCTCATGTTCGTAATAAGAAGGTGATATTATTTGACACAAATCATCAGGTTAGTATTTGTAATCAGATAATAGATGCAATAAACTCAGGGATTGATCTTGGAGATCTTCTAGAAGGAGGTTTGCTGACTTTGTGTGTTGAACATTACTATAATTCTGATAAAGATAAATTCAACACAAGTCCTATCGCGAAATATTTACGTGATGCGGGCTATGAATTCGATGTCATCAAGAATGCAGATGCAACCCGCTTTCTGGATGTGATTCCCAATGAACCTCATTACAGTCCTTTAATTCTAGCCCTTAAGACATTAGAAAGTACTGAATCTCAGAGGGGGAGAATTGGGCTCTTCTTG…
ATGGACTTACATAGTTTGTTAGAGTTGGGTACAAAACCTACTGCCCCTCATGTTCGTAATAAGAAGGTGATATTATTTGACACAAATCATCAGGTTAGTATTTGTAATCAGATAATAGATGCAATAAACTCAGGGATTGATCTTGGAGATCTTCTAGAAGGAGGTTTGCTGACTTTGTGTGTTGAACATTACTATAATTCTGATAAAGATAAATTCAACACAAGTCCTATCGCGAAATATTTACGTGATGCGGGCTATGAATTCGATGTCATCAAGAATGCAGATGCAACCCGCTTTCTGGATGTGATTCCCAATGAACCTCATTACAGTCCTTTAATTCTAGCCCTTAAGACATTAGAAAGTACTGAATCTCAGAGGGGGAGAATTGGGCTCTTCTTG…
ATGGACTTACATAGTTTGTTAGAGTTGGGTACAAAACCTACTGCCCCTCATGTTCGTAATAAGAAGGTGATATTATTTGACACAAATCATCAGGTTAGTATTTGTAATCAGATAATAGATGCAATAAACTCAGGGATTGATCTTGGAGATCTTCTAGAAGGAGGTTTGCTGACTTTGTGTGTTGAACATTACTATAATTCTGATAAAGATAAATTCAACACAAGTCCTATCGCGAAATATTTACGTGATGCGGGCTATGAATTCGATGTCATCAAGAATGCAGATGCAACCCGCTTTCTGGATGTGATTCCCAATGAACCTCATTACAGTCCTTTAATTCTAGCCCTTAAGACATTAGAAAGTACTGAATCTCAGAGGGGGAGAATTGGGCTCTTCTTG…
ATGGACTTACATAGTTTGTTAGAGTTGGGTACAAAACCTACTGCCCCTCATGTTCGTAATAAGAAGGTGATATTATTTGACACAAATCATCAGGTTAGTATTTGTAATCAGATAATAGATGCAATAAACTCAGGGATTGATCTTGGAGATCTTCTAGAAGGAGGTTTGCTGACTTTGTGTGTTGAACATTACTATAATTCTGATAAAGATAAATTCAACACAAGTCCTATCGCGAAATATTTACGTGATGCGGGCTATGAATTCGATGTCATCAAGAATGCAGATGCAACCCGCTTTCTGGATGTGATTCCCAATGAACCTCATTACAGTCCTTTAATTCTAGCCCTTAAGACATTAGAAAGTACTGAATCTCAGAGGGGGAGAATTGGGCTCTTCTTG…
ATGGACTTACATAGTTTGTTAGAGTTGGGTACAAAACCTACTGCCCCTCATGTTCGTAATAAGAAGGTGATATTATTTGACACAAATCATCAGGTTAGTATTTGTAATCAGATAATAGATGCAATAAACTCAGGGATTGATCTTGGAGATCTTCTAGAAGGAGGTTTGCTGACTTTGTGTGTTGAACATTACTATAATTCTGATAAAGATAAATTCAACACAAGTCCTATCGCGAAATATTTACGTGATGCGGGCTATGAATTCGATGTCATCAAGAATGCAGATGCAACCCGCTTTCTGGATGTGATTCCCAATGAACCTCATTACAGTCCTTTAATTCTAGCCCTTAAGACATTAGAAAGTACTGAATCTCAGAGGGGGAGAATTGGGCTCTTCTTG…
ATGGACTTACATAGTTTGTTAGAGTTGGGTACAAAACCTACTGCCCCTCATGTTCGTAATAAGAAGGTGATATTATTTGACACAAATCATCAGGTTAGTATTTGTAATCAGATAATAGATGCAATAAACTCAGGGATTGATCTTGGAGATCTTCTAGAAGGAGGTTTGCTGACTTTGTGTGTTGAACATTACTATAATTCTGATAAAGATAAATTCAACACAAGTCCTATCGCGAAATATTTACGTGATGCGGGCTATGAATTCGATGTCATCAAGAATGCAGATGCAACCCGCTTTCTGGATGTGATTCCCAATGAACCTCATTACAGTCCTTTAATTCTAGCCCTTAAGACATTAGAAAGTACTGAATCTCAGAGGGGGAGAATTGGGCTCTTCTTG…
ATGGACTTACATAGTTTGTTAGAGTTGGGTACAAAACCTACTGCCCCTCATGTTCGTAATAAGAAGGTGATATTATTTGACACAAATCATCAGGTTAGTATTTGTAATCAGATAATAGATGCAATAAACTCAGGGATTGATCTTGGAGATCTTCTAGAAGGAGGTTTGCTGACTTTGTGTGTTGAACATTACTATAATTCTGATAAAGATAAATTCAACACAAGTCCTATCGCGAAATATTTACGTGATGCGGGCTATGAATTCGATGTCATCAAGAATGCAGATGCAACCCGCTTTCTGGATGTGATTCCCAATGAACCTCATTACAGTCCTTTAATTCTAGCCCTTAAGACATTAGAAAGTACTGAATCTCAGAGGGGGAGAATTGGGCTCTTCTTG…
ATGGACTTACATAGTTTGTTAGAGTTGGGTACAAAACCTACTGCCCCTCATGTTCGTAATAAGAAGGTGATATTATTTGACACAAATCATCAGGTTAGTATTTGTAATCAGATAATAGATGCAATAAACTCAGGGATTGATCTTGGAGATCTTCTAGAAGGAGGTTTGCTGACTTTGTGTGTTGAACATTACTATAATTCTGATAAAGATAAATTCAACACAAGTCCTATCGCGAAATATTTACGTGATGCGGGCTATGAATTCGATGTCATCAAGAATGCAGATGCAACCCGCTTTCTGGATGTGATTCCCAATGAACCTCATTACAGTCCTTTAATTCTAGCCCTTAAGACATTAGAAAGTACTGAATCTCAGAGGGGGAGAATTGGGCTCTTCTTG…
ATGGACTTACATAGTTTGTTAGAGTTGGGTACAAAACCTACTGCCCCTCATGTTCGTAATAAGAAGGTGATATTATTTGACACAAATCATCAGGTTAGTATTTGTAATCAGATAATAGATGCAATAAACTCAGGGATTGATCTTGGAGATCTTCTAGAAGGAGGTTTGCTGACTTTGTGTGTTGAACATTACTATAATTCTGATAAAGATAAATTCAACACAAGTCCTATCGCGAAATATTTACGTGATGCGGGCTATGAATTCGATGTCATCAAGAATGCAGATGCAACCCGCTTTCTGGATGTGATTCCCAATGAACCTCATTACAGTCCTTTAATTCTAGCCCTTAAGACATTAGAAAGTACTGAATCTCAGAGGGGGAGAATTGGGCTCTTCTTG…
ATGGACTTACATAGTTTGTTAGAGTTGGGTACAAAACCTACTGCCCCTCATGTTCGTAATAAGAAGGTGATATTATTTGACACAAATCATCAGGTTAGTATTTGTAATCAGATAATAGATGCAATAAACTCAGGGATTGATCTTGGAGATCTTCTAGAAGGAGGTTTGCTGACTTTGTGTGTTGAACATTACTATAATTCTGATAAAGATAAATTCAACACAAGTCCTATCGCGAAATATTTACGTGATGCGGGCTATGAATTCGATGTCATCAAGAATGCAGATGCAACCCGCTTTCTGGATGTGATTCCCAATGAACCTCATTACAGTCCTTTAATTCTAGCCCTTAAGACATTAGAAAGTACTGAATCTCAGAGGGGGAGAATTGGGCTCTTCTTG…
ATGGACTTACATAGTTTGTTAGAGTTGGGTACAAAACCTACTGCCCCTCATGTTCGTAATAAGAAGGTGATATTATTTGACACAAATCATCAGGTTAGTATTTGTAATCAGATAATAGATGCAATAAACTCAGGGATTGATCTTGGAGATCTTCTAGAAGGAGGTTTGCTGACTTTGTGTGTTGAACATTACTATAATTCTGATAAAGATAAATTCAACACAAGTCCTATTGCGAAATATTTACGTGATGCGGGCTATGAATTCGATGTCATCAAGAATGCAGATGCAACCCGCTTTCTGGATGTGATTCCCAATGAACCTCATTACAGTCCTTTAATTCTAGCCCTTAAGACATTAGAAAGTACTGAATCTCAGAGGGGGAGAATTGGGCTCTTCTTG…
ATGGACTTACATAGTTTGTTAGAGTTGGGTACAAAACCTACTGCCCCTCATGTTCGTAATAAGAAGGTGATATTATTTGACACAAATCATCAGGTTAGTATTTGTAATCAGATAATAGATGCAATAAACTCAGGGATTGATCTTGGAGATCTTCTAGAAGGAGGTTTGCTGACTTTGTGTGTTGAACATTACTATAATTCTGATAAAGATAAATTCAACACAAGTCCTATTGCGAAATATTTACGTGATGCGGGCTATGAATTCGATGTCATCAAGAATGCAGATGCAACCCGCTTTCTGGATGTGATTCCCAATGAACCTCATTACAGTCCTTTAATTCTAGCCCTTAAGACATTAGAAAGTACTGAATCTCAGAGGGGGAGAATTGGGCTCTTCTTG…
ATGGACTTACATAGTTTGTTAGAGTTGGGTACAAAACCTACTGCCCCTCATGTTCGTAATAAGAAGGTGATATTATTTGACACAAATCATCAGGTTAGTATTTGTAATCAGATAATAGATGCAATAAACTCAGGGATTGATCTTGGAGATCTTCTAGAAGGAGGTTTGCTGACTTTGTGTGTTGAACATTACTATAATTCTGATAAAGATAAATTCAACACAAGTCCTATTGCGAAATATTTACGTGATGCGGGCTATGAATTCGATGTCATCAAGAATGCAGATGCAACCCGCTTTCTGGATGTGATTCCCAATGAACCTCATTACAGTCCTTTAATTCTAGCCCTTAAGACATTAGAAAGTACTGAATCTCAGAGGGGGAGAATTGGGCTCTTCTTG…
ATGGACTTACATAGTTTGTTAGAGTTGGGTACAAAACCTACTGCCCCTCATGTTCGTAATAAGAAGGTGATATTATTTGACACAAATCATCAGGTTAGTATTTGTAATCAGATAATAGATGCAATAAACTCAGGGATTGATCTTGGAGATCTTCTAGAAGGAGGTTTGCTGACTTTGTGTGTTGAACATTACTATAATTCTGATAAAGATAAATTCAACACAAGTCCTATTGCGAAATATTTACGTGATGCGGGCTATGAATTCGATGTCATCAAGAATGCAGATGCAACCCGCTTTCTGGATGTGATTCCCAATGAACCTCATTACAGTCCTTTAATTCTAGCCCTTAAGACATTAGAAAGTACTGAATCTCAGAGGGGGAGAATTGGGCTCTTCTTG…
ATGGACTTACATAGTTTGTTAGAGTTGGGTACAAAGCCTACTGCCCCTCATGTTCGTAATAAGAAGGTGATATTATTTGACACAAATCATCAGGTTAGTATTTGTAATCAGATAATAGATGCAATAAACTCAGGGATTGATCTTGGAGATCTTCTAGAAGGAGGTTTGCTGACTTTGTGTGTTGAACATTACTATAATTCTGATAAAGATAAATTCAACACAAGTCCTATCGCGAAATATTTACGTGATGCGGGCTATGAATTCGATGTCATCAAGAATGCAGATGCAACCCGCTTTCTGGATGTGATTCCCAATGAACCTCATTACAGTCCTTTAATTCTAGCCCTTAAGACATTAGAAAGTACTGAATCTCAGAGGGGGAGAATTGGGCTCTTCTTG…
ATGGACTTACATAGTTTGTTAGAGTTGGGTACAAAGCCTACTGCCCCTCATGTTCGTAATAAGAAGGTGATATTATTTGACACAAATCATCAGGTTAGTATTTGTAATCAGATAATAGATGCAATAAACTCAGGGATTGATCTTGGAGATCTTCTAGAAGGAGGTTTGCTGACTTTGTGTGTTGAACATTACTATAATTCTGATAAAGATAAATTCAACACAAGTCCTATCGCGAAATATTTACGTGATGCGGGCTATGAATTCGATGTCATCAAGAATGCAGATGCAACCCGCTTTCTGGATGTGATTCCCAATGAACCTCATTACAGTCCTTTAATTCTAGCCCTTAAGACATTAGAAAGTACTGAATCTCAGAGGGGGAGAATTGGGCTCTTCTTG…
ATGGACTTACATAGTTTGTTAGAGTTGGGTACAAAGCCTACTGCCCCTCATGTTCGTAATAAGAAGGTGATATTATTTGACACAAATCATCAGGTTAGTATTTGTAATCAGATAATAGATGCAATAAACTCAGGGATTGATCTTGGAGATCTTCTAGAAGGAGGTTTGCTGACTTTGTGTGTTGAACATTACTATAATTCTGATAAAGATAAATTCAACACAAGTCCTATCGCGAAATATTTACGTGATGCGGGCTATGAATTCGATGTCATCAAGAATGCAGATGCAACCCGCTTTCTGGATGTGATTCCCAATGAACCTCATTACAGTCCTTTAATTCTAGCCCTTAAGACATTAGAAAGTACTGAATCTCAGAGGGGGAGAATTGGGCTCTTCTTG…
ATGGATTTACACAGTTTGTTGGAGTTGGGTACAAAACCCACTGCCCCTCATGTCCGTAATAAGAAAGTGATATTATTTGACACAAATCATCAGGTTAGTATCTGTAATCAGATAATAGATGCAATAAACTCAGGGATTGATCTTGGAGATCTCCTAGAAGGGGGTTTGCTCACGTTGTGTGTTGAGCATTACTATAATTCTGATAAGGATAAATTCAACACAAGTCCTGTCGCGAAGTACTTACGTGATGCGGGCTATGAATTTGATGTCATCAAGAATGCAGATGCAACCCGCTTTCTGGATGTGAGTCCTAATGAACCTCATTACAGCCCTTTAATTCTAGCCCTTAAGACATTGGAAAGTACTGAATCTCAGAGGGGGAGAATTGGGCTCTTTTTA…
ATGGATTTACACAGTTTGTTGGAGTTGGGTACAAAACCCACTGCCCCTCATGTTCGTAATAAGAAAGTGATATTATTTGACACAAATCATCAGGTTAGTATCTGTAATCAGATAATAGATGCAATAAACTCAGGGATTGATCTTGGAGATCTCCTAGAAGGGGGTTTGCTGACGTTGTGTGTTGAGCATTACTATAATTCTGATAAGGATAAATTCAACACAAGTCCTATCGCGAAGTACTTACGTGATGCGGGCTATGAATTTGATGTCATCAAGAATGCAGATGCAACCCGCTTTCTGGATGTGATTCCTAATGAACCTCATTACAGCCCTTTAATTCTAGCCCTTAAGACATTGGAAAGTACTGAATCTCAGAGGGGGAGAATTGGGCTCTTTTTA…
ATGGATTTACACAGTTTGTTGGAGTTGGGTACAAAACCCACTGCCCCTCATGTTCGTAATAAGAAAGTGATATTATTTGACACAAATCATCAGGTTAGTATCTGTAATCAGATAATAGATGCAATAAACTCAGGGATTGATCTTGGAGATCTCCTAGAAGGGGGTTTGCTGACGTTGTGTGTTGAGCATTACTATAATTCTGATAAGGATAAATTCAACACAAGTCCTATCGCGAAGTACTTACGTGATGCGGGCTATGAATTTGATGTCATCAAGAATGCAGATGCAACCCGCTTTCTGGATGTGATTCCTAATGAACCTCATTACAGCCCTTTAATTCTAGCCCTTAAGACATTGGAAAGTACTGAATCTCAGAGGGGGAGAATTGGGCTCTTTTTA…
ATGGATTTACATAGCTTGTTAGAGTTGGGTACAAAACCCACTGCCCCTCATGTCCGTAATAAGAAGGTGATATTATTTGACACAAATCATCAGGTTAGTATCTGTAATCAGATAATAGATGCAATAAACTCAGGGATTGATCTTGGAGATCTTCTAGAAGGGGGTTTGCTGACGTTGTGTGTTGAACATTACTATAATTCCGATAAAGATAAATTCAACACAAGTCCTATCGCAAAATACTTGCGTGATGCGGGCTATGAGTTTGATGTCGTCAAGAATGCAGATGCAACCCGCTTTCTGGATGTGATTCCTAACGAACCTCATTACAGTCCTTTAATTTTGGCCCTTAAGACATTGGAAAGTACTGAATCTCAGAGGGGGAGAATTGGGCTCTTTTTG…
ATGGATTTACATAGCTTGTTAGAGTTGGGTACAAAACCCACTGCCCCTCATGTCCGTAATAAGAAGGTGATATTATTTGACACAAATCATCAGGTTAGTATCTGTAATCAGATAATAGATGCAATAAACTCAGGGATTGATCTTGGAGATCTTCTAGAAGGGGGTTTGCTGACGTTGTGTGTTGAACATTACTATAATTCCGATAAAGATAAATTCAACACAAGTCCTATCGCAAAATACTTGCGTGATGCGGGCTATGAGTTTGATGTCGTCAAGAATGCAGATGCAACCCGCTTTCTGGATGTGATTCCTAACGAACCTCATTACAGTCCTTTAATTTTGGCCCTTAAGACATTGGAAAGTACTGAATCTCAGAGGGGGAGAATTGGGCTCTTTTTG…
ATGGATTTACATAGCTTGTTAGAGTTGGGTACAAAACCCACTGCCCCTCATGTTCGTAATAAGAAGGTGATATTATTTGACACAAATCATCAGGTTAGTATCTGTAATCAGATAATAGATGCAATAAACTCAGGGATTGATCTTGGAGATCTTCTAGAAGGGGGTTTGCTGACGTTGTGTGTTGAACATTACTATAATTCCGATAAAGATAAATTCAACACAAGTCCTATCGCAAAATACTTGCGTGATGCGGGCTATGAGTTTGATGTCGTCAAGAATGCAGATGCAACCCGCTTTCTGGATGTGATTCCTAACGAACCTCATTACAGTCCTTTAATTTTGGCCCTTAAGACATTGGAAAGTACTGAATCTCAGAGGGGGAGAATTGGGCTCTTTTTG…
ATGGATTTACATAGCTTGTTAGAGTTGGGTACAAAACCCACTGCCCCTCATGTTCGTAATAAGAAGGTGATATTATTTGACACAAATCATCAGGTTAGTATCTGTAATCAGATAATAGATGCAATAAACTCAGGGATTGATCTTGGAGATCTTCTAGAAGGGGGTTTGCTGACGTTGTGTGTTGAACATTACTATAATTCCGATAAAGATAAATTCAACACAAGTCCTATCGCAAAATACTTGCGTGATGCGGGCTATGAGTTTGATGTCGTCAAGAATGCAGATGCAACCCGCTTTCTGGATGTGATTCCTAACGAACCTCATTACAGTCCTTTAATTTTGGCCCTTAAGACATTGGAAAGTACTGAATCTCAGAGGGGGAGAATTGGGCTCTTTTTG…
ATGGATTTACATAGCTTGTTAGAGTTGGGTACAAAACCCACTGCCCCTCATGTTCGTAATAAGAAGGTGATATTATTTGACACAAATCATCAGGTTAGTATCTGTAATCAGATAATAGATGCAATAAACTCAGGGATTGATCTTGGAGATCTTCTAGAAGGGGGTTTGCTGACGTTGTGTGTTGAACATTACTATAATTCCGATAAAGATAAATTCAACACAAGTCCTATCGCAAAATACTTGCGTGATGCGGGCTATGAGTTTGATGTCGTCAAGAATGCAGATGCAACCCGCTTTCTGGATGTGATTCCTAACGAACCTCATTACAGTCCTTTAATTTTGGCCCTTAAGACATTGGAAAGTACTGAATCTCAGAGGGGGAGAATTGGGCTCTTTTTG…
ATGGATTTACATAGCTTGTTAGAGTTGGGTACAAAACCCACTGCCCCTCATGTTCGTAATAAGAAGGTGATATTATTTGACACAAATCATCAGGTTAGTATCTGTAATCAGATAATAGATGCAATAAACTCAGGGATTGATCTTGGAGATCTTCTAGAAGGGGGTTTGCTGACGTTGTGTGTTGAACATTACTATAATTCCGATAAAGATAAATTCAACACAAGTCCTATCGCAAAGTACTTGCGTGATGCGGGCTATGAGTTTGATGTCATCAAGAATGCAGATGCAACCCGTTTTCTGGATGTGATTCCTAATGAACCTCATTACAGTCCTTTAATTTTGGCCCTTAAGACATTGGAAAGTACTGAATCTCAGAGGGGGAGAATTGGGCTCTTTTTG…
ATGGATTTACATAGCTTGTTAGAGTTGGGTACAAAACCCACTGCCCCTCATGTTCGTAATAAGAAGGTGATATTATTTGACACAAATCATCAGGTTAGTATCTGTAATCAGATAATAGATGCAATAAACTCAGGGATTGATCTTGGAGATCTTCTAGAAGGGGGTTTGCTGACGTTGTGTGTTGAACATTACTATAATTCCGATAAAGATAAATTCAACACAAGTCCTATCGCAAAGTACTTGCGTGATGCGGGCTATGAGTTTGATGTTATCAAGAATGCAGATGCAACCCGTTTTCTGGATGTGATTCCTAATGAACCTCATTACAGTCCTTTAATTTTGGCCCTTAAGACATTGGAAAGTACTGAATCTCAGAGGGGGAGAATTGGGCTCTTTTTG…
ATGGATTTACATAGCTTGTTAGAGTTGGGTACAAAACCCACTGCCCCTCATGTTCGTAGTAAGAAGGTGATATTATTTGACACAAATCATCAGGTTAGTATCTGTAATCAGATAATAGATGCAATAAACTCAGGGATTGATCTTGGAGATCTTCTAGAAGGGGGTTTGCTGACGTTGTGTGTTGAACATTACTATAATTCCGATAAAGATAAATTCAACACAAGTCCTATCGCAAAGTACTTGCGTGATGCGGGTTATGAGTTTGATGTCATCAAGAATGCAGATGCAACCCGTTTTCTGGATATGATTCCTAATGAACCTCATTACAGTCCTTTAATTTTGGCCCTTAAGACATTGGAAAGTACTGAATCTCAGAGGGGGAGAATTGGGCTCTTTTTG…
ATGGATTTACATAGCTTGTTAGAGTTGGGTACAAAACCTACTGCTCCTCATGTTCGTAATAAGAAGGTGATATTATTTGACACAAATCATCAGGTTAGTATCTGTAATCAGATAATAGATGCAATAAACTCAGGGATTGATCTTGGAGATCTTCTAGAAGGGGGTTTGCTGACGTTGTGTGTTGAACATTACTATAATTCCGATAAAGATAAATTCAACACAAGTCCTATCGCAAAATACTTGCGTGATGCGGGCTATGAGTTTGATGTCATCAAAAATGCAGATGCAACCCGCTTTCTGGATGTGATTCCTAATGAACCTCATTACAGTCCTTTAATTTTGGCCCTTAAGACATTGGAAAGTACTGAATCTCAGAGGGGGAGAATTGGGCTCTTTTTG…
ATGGATTTACATAGCTTGTTAGAGTTGGGTACAAGACCCACTGCCCCTCATGTTCGTAATAAGAAGGTGATATTATTTGACACAAATCATCAGGTTAGTATCTGTAATCAGATAATAGATGCAATAAACTCAGGGATTGATCTTGGAGATCTTCTAGAAGGGGGTTTGCTGACGTTGTGTGTTGAACATTACTATAATTCCGATAAAGATAAATTCAACACAAGTCCTATCGCAAAATACTTGCGTGATGCGGGCTATGAGTTTGATGTCATCAAAAATGCGGATGCAACCCGCTTTCTGGATGTGATTCCTAATGAACCTCATTACAGTCCTTTAATTTTGGCCCTTAAGACATTGGAAAGTACTGAATCTCAGAGGGGGAGAATTGGGCTCTTTTTG…
ATGGATTTACATAGTTTGCTAGAATTAGGTACAAAACCCACAGCCCCTCATGTTCGTAATAAGAAGGTGATATTGTTTGATACAAACCATCAGGTTAGCATCTGTAACCAGATAATAGATGCAATAAACTCAGGGATCGATTTAGGAGATCTTTTGGAAGGCGGCTTGTTGACATTATGTGTTGAACATTATTACAATTCTGACAAAGATAAATTCAATACAAGTCCTATTGCAAAATATCTGCGGGACGCGGGCTATGAGTTTGATGTCATCAAGAATCCTGATGCAACTCGCTTTCTAGAGGTTATTCCCAATGAACCTCATTACAGCCCTTTGATTTTGGCTCTCAAAACCTTAGAAAGCACTGAATCTCAAAGGGGGAGGATTGGGCTCTTTCTG…
ATGGATTTACATAGTTTGCTAGAATTAGGTACAAAACCCACAGCCCCTCATGTTCGTAATAAGAAGGTGATATTGTTTGATACAAACCATCAGGTTAGTATCTGTAACCAGATAATAGATGCAATAAACTCAGGGATCGATTTAGGAGATCTTTTGGAAGGCGGCTTGTTGACATTATGTGTTGAACATTATTACAATTCTGACAAAGATAAATTCAATACAAGTCCTATTGCAAAATATCTGCGGGACGCGGGCTATGAGTTTGATGTCATCAAGAATCCTGATGCAACTCGCTTTCTAGAGGTTATTCCCAATGAACCTCATTACAGCCCTTTGATTTTGGCTCTCAAAACCTTAGAAAGCACTGAATCTCAAAGGGGGAGGATTGGGCTCTTTCTG…
ATGGATTTACATAGTTTGCTAGAATTAGGTACAAAACCCACAGCCCCTCATGTTCGTAATAAGAAGGTGATATTGTTTGATACAAACCATCAGGTTAGTATCTGTAACCAGATAATAGATGCAATAAACTCAGGGATCGATTTAGGAGATCTTTTGGAAGGCGGCTTGTTGACATTATGTGTTGAACATTATTACAATTCTGACAAAGATAAATTCAATACAAGTCCTATTGCAAAATATCTGCGGGACGCGGGCTATGAGTTTGATGTCATCAAGAATCCTGATGCAACTCGCTTTCTAGAGGTTATTCCCAATGAACCTCATTACAGCCCTTTGATTTTGGCTCTCAAAACCTTAGAAAGCACTGAATCTCAAAGGGGGAGGATTGGGCTCTTTCTG…
ATGGATTTACATAGTTTGCTAGAATTAGGTACAAAACCCACAGCCCCTCATGTTCGTAATAAGAAGGTGATATTGTTTGATACAAACCATCAGGTTAGTATCTGTAACCAGATAATAGATGCAATAAACTCAGGGATCGATTTAGGAGATCTTTTGGAAGGCGGCTTGTTGACATTATGTGTTGAACATTATTACAATTCTGACAAAGATAAATTCAATACAAGTCCTATTGCAAAATATCTGCGGGACGCGGGCTATGAGTTTGATGTCATCAAGAATCCTGATGCAACTCGCTTTCTAGAGGTTATTCCCAATGAACCTCATTACAGCCCTTTGATTTTGGCTCTCAAAACCTTAGAAAGCACTGAATCTCAAAGGGGGAGGATTGGGCTCTTTCTG…
ATGGATTTACATAGTTTGCTAGAATTAGGTACAAAACCCACAGCCCCTCATGTTCGTAATAAGAAGGTGATATTGTTTGATACAAACCATCAGGTTAGTATCTGTAACCAGATAATAGATGCAATAAACTCAGGGATCGATTTAGGAGATCTTTTGGAAGGCGGCTTGTTGACATTATGTGTTGAACATTATTACAATTCTGACAAAGATAAATTCAATACAAGTCCTATTGCAAAATATCTGCGGGACGCGGGCTATGAGTTTGATGTCATCAAGAATCCTGATGCAACTCGCTTTCTAGAGGTTATTCCCAATGAACCTCATTACAGCCCTTTGATTTTGGCTCTCAAAACCTTAGAAAGCACTGAATCTCAAAGGGGGAGGATTGGGCTCTTTCTG…
ATGGATTTACATAGTTTGCTAGAATTAGGTACAAAACCCACAGCCCCTCATGTTCGTAATAAGAAGGTGATATTGTTTGATACAAACCATCAGGTTAGTATCTGTAACCAGATAATAGATGCAATAAACTCAGGGATCGATTTAGGAGATCTTTTGGAAGGCGGCTTGTTGACATTATGTGTTGAACATTATTACAATTCTGACAAAGATAAATTCAATACAAGTCCTATTGCAAAATATCTGCGGGACGCGGGCTATGAGTTTGATGTCATCAAGAATCCTGATGCAACTCGCTTTCTAGAGGTTATTCCCAATGAACCTCATTACAGCCCTTTGATTTTGGCTCTCAAAACCTTAGAAAGCACTGAATCTCAAAGGGGGAGGATTGGGCTCTTTCTG…
ATGGATTTACATAGTTTGCTAGAATTAGGTACAAAACCCTCAGCCCCTCATGTTCGTAATAAGAAGGTGATATTGTTTGATACAAACCATCAGGTTAGTATCTGTAACCAGATAATAGATGCAATAAACTCAGGGATCGATTTAGGAGATCTTTTGGAAGGCGGCTTGTTGACATTATGTGTTGAACATTATTACAATTCTGACAAAGATAAATTCAATACAAGTCCTATTGCAAAATATCTGCGGGACGCGGGCTATGAGTTTGATGTCATCAAGAATCCTGATGCAACTCGCTTTCTAGAGGTTATTCCCAATGAACCTCATTACAGCCCTTTGATTTTGGCTCTCAAAACCTTAGAAAGCACTGAATCTCAAAGGGGGAGGATTGGGCTCTTTCTG…
ATGGATTTACATAGTTTGTTAGAATTAGGTACAAAACCCACAGCCCCTCATGTTCGTAATAAGAAGGTGATATTGTTTGATACAAACCATCAGGTTAGTATCTGTAACCAGATAATAGATGCAATAAACTCAGGGATCGATTTAGGAGATCTTTTGGAAGGCGGCTTGTTGACATTATGTGTTGAACATTATTACAATTCTGACAAAGATAAATTCAATACAAGTCCTATTGCAAAATATCTGCGGGACGCGGGCTATGAGTTTGATGTCATCAAGAATCCTGATGCAACTCGCTTTCTAGAGGTTATTCCCAATGAACCTCATTACAGCCCTTTGATTTTGGCTCTCAAAACCTTAGAAAGCACTGAATCTCAAAGGGGGAGGATTGGGCTCTTTCTG…
ATGGATTTACATAGTTTGTTAGAATTGGGTACAAAACCTACTGCTCCTCATGTTCGTAATAAGAAGGTGATATTATTCGACACAAATCATCAGGTTAGTATCTGTAATCAGATAATAGATGCAATAAACTCAGGGATTGATCTTGGAGATCTTCTAGAAGGGGGTTTGCTGACGTTGTGTGTTGAACACTACTATAATTCCGACAAAGATAAATTCAACACAAGTCCTATCGCAAAATACTTGCGTGATGCGGGTTATGAATTTGATGTCATCAAGAATGCAGATGCAACCCGCTTTCTGGATGTGATCCCCAATGAACCTCATTACAGCCCTTTAATTCTGGCCCTTAAAACATTAGAAAGCACTGAATCTCAGAGGGGGAGGATTGGGCTCTTTTTG…
ATGGATTTACATAGTTTGTTAGAATTGGGTACAAAACCTACTGCTCCTCATGTTCGTAATAAGAAGGTGATATTATTCGACACAAATCATCAGGTTAGTATCTGTAATCAGATAATAGATGCAATAAACTCAGGGATTGATCTTGGAGATCTTCTAGAAGGGGGTTTGCTGACGTTGTGTGTTGAACACTACTATAATTCCGACAAAGATAAATTCAACACAAGTCCTATCGCAAAATACTTGCGTGATGCGGGTTATGAATTTGATGTCATCAAGAATGCAGATGCAACCCGCTTTCTGGATGTGATCCCCAATGAACCTCATTACAGCCCTTTAATTCTGGCCCTTAAAACATTAGAAAGCACTGAATCTCAGAGGGGGAGGATTGGGCTCTTTTTG…
ATGGATTTACATAGTTTGTTAGAATTGGGTACAAAACCTACTGCTCCTCATGTTCGTAATAAGAAGGTGATATTATTCGACACAAATCATCAGGTTAGTATCTGTAATCAGATAATAGATGCAATAAACTCAGGGATTGATCTTGGAGATCTTCTAGAAGGGGGTTTGCTGACGTTGTGTGTTGAACACTACTATAATTCCGACAAAGATAAATTCAACACAAGTCCTATCGCAAAATACTTGCGTGATGCGGGTTATGAATTTGATGTCATCAAGAATGCAGATGCAACCCGCTTTCTGGATGTGATCCCCAATGAACCTCATTACAGCCCTTTAATTCTGGCCCTTAAAACATTAGAAAGCACTGAATCTCAGAGGGGGAGGATTGGGCTCTTTTTG…
ATGGATTTACATAGTTTGTTAGAATTGGGTACAAAACCTACTGCTCCTCATGTTCGTAATAAGAAGGTGATATTATTCGACACAAATCATCAGGTTAGTATCTGTAATCAGATAATAGATGCAATAAACTCAGGGATTGATCTTGGAGATCTTCTAGAAGGGGGTTTGCTGACGTTGTGTGTTGAACACTACTATAATTCCGACAAAGATAAATTCAACACAAGTCCTATCGCAAAATACTTGCGTGATGCGGGTTATGAATTTGATGTCATCAAGAATGCAGATGCAACCCGCTTTCTGGATGTGATCCCCAATGAACCTCATTACAGCCCTTTAATTCTGGCCCTTAAAACATTAGAAAGCACTGAATCTCAGAGGGGGAGGATTGGGCTCTTTTTG…

## Sheet: NP part 2
CTAAATTTATCAGGGATTAACAACCTCGAGCATGGACTCTATCCTCAGCTCTCAGCAATTGCGCTGGGTGTGGCAACAGCACACGGCAGCACATTGGCTGGTGTCAATGTCGGCGAACAATATCAACAGCTACGAGAGGCGGCACATGATGCAGAGGTAAAACTACAAAGGCGACATGAACATCAGGAAATTCAAGCTATTGCCGAAGATGACGAGGAAAGGAAGATATTAGAACAGTTCCACCTTCAAAAAACTGAAATCACACACAGTCAGACACTTGCCGTCCTCAGCCAGAAACGAGAAAAATTAGCTCGTCTTGCTGCAGAAATTGAAAACAATATTGTGGAAGATCAGGGATTTAAACAATCACAGAATCGGGTGTCACAGTCATTTTTGAAT…
CTAAATTTATCAGGGATTAACAACCTCGAGCATGGACTCTATCCTCAGCTCTCAGCAATTGCGCTGGGTGTGGCAACAGCACACGGCAGCACATTGGCTGGTGTCAATGTCGGCGAACAATATCAACAGCTACGAGAGGCGGCACATGATGCAGAGGTAAAACTACAAAGGCGACATGAACATCAGGAAATTCAAGCTATTGCCGAAGATGACGAGGAAAGGAAGATATTAGAACAGTTCCACCTTCAAAAAACTGAAATCACACACAGTCAAACACTTGCCGTCCTCAGCCAGAAACGAGAAAAATTAGCTCGTCTTGCTGCAGAAATTGAAAACAATATTGTGGAAGATCAGGGATTTAAACAATCACAGAATCGGGTGTCACAGTCATTTTTGAAT…
CTAAATTTATCAGGGATTAACAACCTCGAGCATGGACTCTATCCTCAGCTCTCAGCAATTGCGCTGGGTGTGGCAACAGCACACGGCAGCACATTGGCTGGTGTCAATGTCGGCGAACAATATCAACAGCTACGAGAGGCGGCACATGATGCAGAGGTAAAACTACAAAGGCGACATGAACATCAGGAAATTCAAGCTATTGCCGAAGATGACGAGGAAAGGAAGATATTAGAACAGTTCCACCTTCAAAAAACTGAAATCACACACAGTCAGACACTTGCCGTCCTCAGCCAGAAACGAGAAAAATTAGCTCGTCTTGCTGCAGAAATTGAAAACAATATTGTGGAAGATCAGGGATTTAAACAATCACAGAATCGGGTGTCACAGTCATTTTTGAAT…
CTGAATTTATCAGGGATTAACAACCTCGAACATGGACTCTATCCTCAGCTTTCAGCAATTGCGCTGGGTGTGGCAACAGCACACGGCAGTACATTGGCTGGTGTCAATGTTGGCGAACAATATCAACAACTACGAGAGGCGGCACATGATGCGGAAGTAAAACTACAAAGGCGACATGAACATCAGGAAATTCAAGCTATTGCCGAGGATGACGAGGAAAGGAAGATATTAGAACAATTCCACCTTCAGAAAACTGAAATCACACACAGTCAGACACTAGCCGTCCTCAGCCAGAAACGAGAAAAATTAGCTCGTCTCGCTGCAGAAATTGAAAACAATATTGTGGAAGATCAGGGATTTAAGCAATCACAGAATCGGGTGTCACAGTCGTTTTTGAAT…
CTGAATTTATCAGGGATTAACAACCTCGAACATGGACTCTATCCTCAGCTTTCAGCAATTGCGCTGGGTGTGGCAACAGCACACGGCAGTACATTGGCTGGTGTCAATGTTGGCGAACAATATCAACAACTACGAGAGGCGGCACATGATGCGGAAGTAAAACTACAAAGGCGACATGAACATCAGGAAATTCAAGCTATTGCCGAGGATGACGAGGAAAGGAAGATATTAGAACAATTCCACCTTCAGAAAACTGAAATCACACACAGTCAGACACTAGCCGTCCTCAGCCAGAAACGAGAAAAATTAGCTCGTCTCGCTGCAGAAATTGAAAACAATATTGTGGAAGATCAGGGATTTAAGCAATCACAGAATCGGGTGTCACAGTCGTTTTTGAAT…
CTGAATTTATCAGGGATTAACAACCTCGAACATGGACTCTATCCTCAGCTTTCAGCAATTGCGCTGGGTGTGGCAACAGCACACGGCAGTACATTGGCTGGTGTCAATGTTGGCGAACAATATCAACAACTACGAGAGGCGGCACATGATGCGGAAGTAAAACTACAAAGGCGACATGAACATCAGGAAATTCAAGCTATTGCCGAGGATGACGAGGAAAGGAAGATATTAGAACAATTCCACCTTCAGAAAACTGAAATCACACACAGTCAGACACTAGCCGTCCTCAGCCAGAAACGAGAAAAATTAGCTCGTCTCGCTGCAGAAATTGAAAACAATATTGTGGAAGATCAGGGATTTAAGCAATCACAGAATCGGGTGTCACAGTCGTTTTTGAAT…
CTGAATTTATCAGGGATTAACAACCTCGAACATGGACTCTATCCTCAGCTTTCAGCGATTGCGCTGGGTGTTGCAACAGCACACGGCAGTACATTGGCCGGTGTCAATGTTGGCGAACAGTATCAACAGCTACGAGAGGCGGCACATGATGCGGAAATAAAACTACAAAGGCGACATGAACATCAGGAAATTCAAGCTATTGCAGAGGATGATGAGGAGAGGAAGATATTAGAACAATTCCACCTTCAGAAAACTGAAATCACACACAGTCAGACACTAGCCGTCCTCAGCCAGAAACGAGAAAAATTAGCTCGTCTTGCTGCAGAAATTGAGAACAATATTGTGGAAGATCAGGGATTTAAACAATCACAGAATCAGGTGTCACAGTCGTTTTTGAAT…
CTGAATTTATCAGGGATTAACAACCTCGAACATGGACTCTATCCTCAGCTTTCAGCGATTGCGCTGGGTGTTGCAACAGCACACGGCAGTACATTGGCTGGTGTCAATGTTGGCGAACAGTATCAACAGCTACGAGAGGCGGCACATGATGCGGAAATAAAACTACAAAGGCGACATGAACATCAGGAAATTCAAACTATTGCGGAGGATGATGAGGAGAGAAAGATATTAGAACAATTCCACCTTCAGAAAACTGAAATCACACACAGTCAGACACTAGCCGTCCTCAGCCAGAAACGAGAAAAATTAGCTCGTCTTGCTGCAGAAATTGAAAACAATATTGTGGAAGATCAGGGATTTAAACAATCACAGAATCAGGTGTCACAGTCGTTTTTGAAT…
CTGAATTTATCAGGGATTAACAACCTCGAACATGGACTCTATCCTCAGCTTTCAGCGATTGCGCTGGGTGTTGCAACAGCACACGGCAGTACATTGGCTGGTGTCAATGTTGGCGAACAGTATCAACAGCTACGAGAGGCGGCACATGATGCGGAAATAAAACTACAAAGGCGACATGAACATCAGGAAATTCAAGCTATTGCAGAGGATGATGAGGAGAGGAAGATATTAGAACAATTCCACCTTCAGAAAACTGAAATCACACACAGTCAGACACTAGCCGTCCTCAGCCAGAAACGAGAAAAATTAGCTCGTCTTGCTGCAGAAATTGAAAACAATATTGTGGAAGATCAGGGATTTAAACAATCACAGAATCAGGTGTCACAGTCGTTTTTGAAT…
CTGAATTTATCAGGGATTAACAACCTCGAACATGGACTCTATCCTCAGCTTTCAGCGATTGCGCTGGGTGTTGCAACAGCACACGGCAGTACATTGGCTGGTGTCAATGTTGGCGAACAGTATCAACAGCTACGAGAGGCGGCACATGATGCGGAAATAAAACTACAAAGGCGACATGAACATCAGGAAATTCAAGCTATTGCAGAGGATGATGAGGAGAGGAAGATATTAGAACAATTCCACCTTCAGAAAACTGAAATCACACACAGTCAGACACTAGCCGTCCTCAGCCAGAAACGAGAAAAATTAGCTCGTCTTGCTGCAGAAATTGAAAACAATATTGTGGAAGATCAGGGATTTAAACAATCACAGAATCAGGTGTCACAGTCGTTTTTGAAT…
CTGAATTTATCAGGGATTAACAACCTCGAACATGGACTCTATCCTCAGCTTTCAGCGATTGCGCTGGGTGTTGCAACAGCACACGGCAGTACATTGGCTGGTGTCAATGTTGGCGAACAGTATCAACAGCTACGAGAGGCGGCACATGATGCGGAAATAAAACTACAAAGGCGACATGAACATCAGGAAATTCAAGCTATTGCAGAGGATGATGAGGAGAGGAAGATATTAGAACAATTCCACCTTCAGAAAACTGAAATCACACACAGTCAGACACTAGCCGTCCTCAGCCAGAAACGAGAAAAATTAGCTCGTCTTGCTGCAGAAATTGAAAACAATATTGTGGAAGATCAGGGATTTAAACAATCACAGAATCAGGTGTCACAGTCGTTTTTGAAT…
CTGAATTTATCAGGGATTAACAACCTCGAACATGGACTCTATCCTCAGCTTTCAGCGATTGCGCTGGGTGTTGCAACAGCACACGGCAGTACATTGGCTGGTGTCAATGTTGGCGAACAGTATCAACAGCTACGAGAGGCGGCACATGATGCGGAAATAAAACTACAAAGGCGACATGAACATCAGGAAATTCAAGCTATTGCAGAGGATGATGAGGAGAGGAAGATATTAGAACAATTCCACCTTCAGAAAACTGAAATCACACACAGTCAGACACTAGCCGTCCTCAGCCAGAAACGAGAAAAATTAGCTCGTCTTGCTGCAGAAATTGAAAACAATATTGTGGAAGATCAGGGATTTAAACAATCACAGAATCAGGTGTCACAGTCGTTTTTGAAT…
CTGAATTTATCAGGGATTAACAACCTCGAACATGGACTCTATCCTCAGCTTTCAGCGATTGCGCTGGGTGTTGCAACAGCACACGGCAGTACATTGGCTGGTGTCAATGTTGGCGAACAGTATCAACAGCTACGAGAGGCGGCACATGATGCGGAAATAAAACTACAAAGGCGACATGAACATCAGGAAATTCAAGCTATTGCAGAGGATGATGAGGAGAGGAAGATATTAGAACAATTCCACCTTCAGAAAACTGAAATCACACATAGTCAGACACTGGCCGTCCTCAGCCAGAAACGAGAAAAATTAGCTCGTCTTGCTGCAGAAATTGAAAACAATATTGTGGAAGATCAGGGATTTAAACAATCACAGAATCAGGTGTCACAGTCGTTTTTGAAT…
CTGAATTTATCAGGGATTAACAACCTCGAACATGGACTCTATCCTCAGCTTTCAGCGATTGCGCTGGGTGTTGCAACAGCACACGGCAGTACATTGGCTGGTGTCAATGTTGGCGAACAGTATCAACAGCTACGAGAGGCGGCACATGATGCGGAAATAAAACTACAAAGGCGACATGAACATCAGGAAATTCAAGCTATTGCGGAGGATGATGAGGAGAGAAAGATATTAGAACAATTCCACCTTCAGAAAACTGAAATCACACACAGTCAGACACTAGCCGTCCTCAGCCAGAAACGAGAAAAATTAGCTCGTCTTGCTGCAGAAATTGAAAACAATATTGTGGAAGATCAGGGATTTAAACAATCACAGAATCAGGTGTCACAGTCGTTTTTGAAT…
CTGAATTTATCAGGGATTAACAACCTCGAACATGGACTCTATCCTCAGCTTTCAGCGATTGCGCTGGGTGTTGCAACAGCACACGGCAGTACATTGGCTGGTGTCAATGTTGGCGAACAGTATCAACAGCTACGAGAGGCGGCACATGATGCGGAAATAAAACTACAAAGGCGACATGAACATCAGGAAATTCAAGCTATTGCGGAGGATGATGAGGAGAGAAAGATATTAGAACAATTCCACCTTCAGAAAACTGAAATCACACACAGTCAGACACTAGCCGTCCTCAGCCAGAAACGAGAAAAATTAGCTCGTCTTGCTGCAGAAATTGAAAACAATATTGTGGAAGATCAGGGATTTAAACAATCACAGAATCAGGTGTCACAGTCGTTTTTGAAT…
CTGAATTTATCAGGGATTAACAACCTCGAACATGGACTCTATCCTCAGCTTTCGGCGATTGCGCTGGGTGTTGCAACAGCACACGGCAGTACATTGGCTGGTGTCAATGTTGGCGAACAGTATCAACAGCTACGAGAGGCGGCACATGATGCGGAAATAAAACTACAAAGGCGACATGAACATCAGGAAATTCAAGCTATTGCAGAGGATGATGAGGAGAGGAAGATATTAGAACAATTCCACCTTCAGAAAACTGAAATCACACACAGTCAGACACTAGCCGTCCTCAGCCAGAAACGAGAAAAATTAGCTCGTCTTGCTGCAGAAATTGAAAACAATATTGTGGAAGATCAGGGATTTAAACAATCACAGAATCAGGTGTCACAGTCGTTTTTGAAT…
CTGAATTTATCAGGGATTAACAACCTCGAGCATGGACTCTATCCTCAGCTCTCAGCAATTGCGCTGGGTGTGGCAACAGCACACGGCAGCACATTGGCTGGTGTCAATGTCGGCGAACAATATCAACAGCTACGAGAGGCGGCACATGATGCAGAGATAAAACTACAAAGGCGACATGAACATCAGGAAATTCAAGCTATTGCCGAAGATGACGAGGAAAGGAAGATATTAGAACAGTTCCACCTTCAAAAAACTGAAATCACACACAGTCAGACACTTGCCGTCCTCAGCCAGAAACGAGAAAAATTAGCTCGTCTTGCTGCAGAAATTGAAAACAATATTGTGGAAGATCAGGGATTTAAACAATCACAGAATCGGGTGTCACAGTCATTTTTGAAT…
CTGAATTTATCAGGGATTAACAACCTCGAGCATGGACTCTATCCTCAGCTCTCAGCAATTGCGCTGGGTGTGGCAACAGCACACGGCAGCACATTGGCTGGTGTCAATGTCGGCGAACAATATCAACAGCTACGAGAGGCGGCACATGATGCAGAGATAAAACTACAAAGGCGACATGAACATCAGGAAATTCAAGCTATTGCCGAAGATGACGAGGAAAGGAAGATATTAGAACAGTTCCACCTTCAAAAAACTGAAATCACACACAGTCAGACACTTGCCGTCCTCAGCCAGAAACGAGAAAAATTAGCTCGTCTTGCTGCAGAAATTGAAAACAATATTGTGGAAGATCAGGGATTTAAACAATCACAGAATCGGGTGTCACAGTCATTTTTGAAT…
CTGAATTTATCAGGGATTAACAACCTCGAGCATGGACTCTATCCTCAGCTCTCAGCAATTGCGCTGGGTGTGGCAACAGCACACGGCAGCACATTGGCTGGTGTCAATGTCGGCGAACAATATCAACAGCTACGAGAGGCGGCACATGATGCAGAGATAAAACTACAAAGGCGACATGAACATCAGGAAATTCAAGCTATTGCCGAAGATGACGAGGAAAGGAAGATATTAGAACAGTTCCACCTTCAAAAAACTGAAATCACACACAGTCAGACACTTGCCGTCCTCAGCCAGAAACGAGAAAAATTAGCTCGTCTTGCTGCAGAAATTGAAAACAATATTGTGGAAGATCAGGGATTTAAACAATCACAGAATCGGGTGTCACAGTCATTTTTGAAT…
CTGAATTTATCAGGGATTAACAACCTCGAGCATGGACTCTATCCTCAGCTCTCAGCAATTGCGCTGGGTGTGGCAACAGCACACGGCAGCACATTGGCTGGTGTCAATGTCGGCGAACAATATCAACAGCTACGAGAGGCGGCACATGATGCAGAGATAAAACTACAAAGGCGACATGAACATCAGGAAATTCAAGCTATTGCCGAAGATGACGAGGAAAGGAAGATATTAGAACAGTTCCACCTTCAAAAAACTGAAATCACACACAGTCAGACACTTGCCGTCCTCAGCCAGAAACGAGAAAAATTAGCTCGTCTTGCTGCAGAAATTGAAAACAATATTGTGGAAGATCAGGGATTTAAACAATCACAGAATCGGGTGTCACAGTCATTTTTGAAT…
CTGAATTTATCAGGGATTAACAACCTCGAGCATGGACTCTATCCTCAGCTCTCAGCAATTGCGCTGGGTGTGGCAACAGCACACGGCAGCACATTGGCTGGTGTCAATGTCGGCGAACAATATCAACAGCTACGAGAGGCGGCACATGATGCAGAGGTAAAACTACAAAGGCGACATGAACATCAGGAAATTCAAGCTATTGCCGAAGATGACGAGGAAAGGAAGATATTAGAACAGTTCCACCTTCAAAAAACTGAAATCACACACAGTCAGACACTTGCCGTCCTCAGCCAGAAACGAGAAAAATTAGCTCGTCTTGCTGCAGAAATTGAAAACAATATTGTGGAAGATCAGGGATTTAAACAATCACAGAATCGGGTGTCACAGTCATTTTTGAAT…
CTGAATTTATCAGGGATTAACAACCTCGAGCATGGACTCTATCCTCAGCTCTCAGCAATTGCGCTGGGTGTGGCAACAGCACACGGCAGCACATTGGCTGGTGTCAATGTCGGCGAACAATATCAACAGCTACGAGAGGCGGCACATGATGCAGAGGTAAAACTACAAAGGCGACATGAACATCAGGAAATTCAAGCTATTGCCGAAGATGACGAGGAAAGGAAGATATTAGAACAGTTCCACCTTCAAAAAACTGAAATCACACACAGTCAGACACTTGCCGTCCTCAGCCAGAAACGAGAAAAATTAGCTCGTCTTGCTGCAGAAATTGAAAACAATATTGTGGAAGATCAGGGATTTAAACAATCACAGAATCGGGTGTCACAGTCATTTTTGAAT…
CTGAATTTATCAGGGATTAACAACCTCGAGCATGGACTCTATCCTCAGCTCTCAGCAATTGCGCTGGGTGTGGCAACAGCACACGGCAGCACATTGGCTGGTGTCAATGTCGGCGAACAATATCAACAGCTACGAGAGGCGGCACATGATGCAGAGGTAAAACTACAAAGGCGACATGAACATCAGGAAATTCAAGCTATTGCCGAAGATGACGAGGAAAGGAAGATATTAGAACAGTTCCACCTTCAAAAAACTGAAATCACACACAGTCAGACACTTGCCGTCCTCAGCCAGAAACGAGAAAAATTAGCTCGTCTTGCTGCAGAAATTGAAAACAATATTGTGGAAGATCAGGGATTTAAACAATCACAGAATCGGGTGTCACAGTCATTTTTGAAT…
CTGAATTTATCAGGGATTAACAACCTCGAGCATGGACTCTATCCTCAGCTCTCAGCAATTGCGCTGGGTGTGGCAACAGCACACGGCAGCACATTGGCTGGTGTCAATGTCGGCGAACAATATCAACAGCTACGAGAGGCGGCACATGATGCAGAGGTAAAACTACAAAGGCGACATGAACATCAGGAAATTCAAGCTATTGCCGAAGATGACGAGGAAAGGAAGATATTAGAACAGTTCCACCTTCAAAAAACTGAAATCACACACAGTCAGACACTTGCCGTCCTCAGCCAGAAACGAGAAAAATTAGCTCGTCTTGCTGCAGAAATTGAAAACAATATTGTGGAAGATCAGGGATTTAAACAATCACAGAATCGGGTGTCACAGTCATTTTTGAAT…
CTGAATTTATCAGGGATTAACAACCTCGAGCATGGACTCTATCCTCAGCTCTCAGCAATTGCGCTGGGTGTGGCAACAGCACACGGCAGCACATTGGCTGGTGTCAATGTCGGCGAACAATATCAACAGCTACGAGAGGCGGCACATGATGCAGAGGTAAAACTACAAAGGCGACATGAACATCAGGAAATTCAAGCTATTGCCGAAGATGACGAGGAAAGGAAGATATTAGAACAGTTCCACCTTCAAAAAACTGAAATCACACACAGTCAGACACTTGCCGTCCTCAGCCAGAAACGAGAAAAATTAGCTCGTCTTGCTGCAGAAATTGAAAACAATATTGTGGAAGATCAGGGATTTAAACAATCACAGAATCGGGTGTCACAGTCATTCTTGAAT…
CTGAATTTATCAGGGATTAACAACCTCGAGCATGGACTCTATCCTCAGCTCTCAGCAATTGCGCTGGGTGTGGCAACAGCACACGGCAGCACATTGGCTGGTGTCAATGTCGGCGAACAATATCAACAGCTACGAGAGGCGGCACATGATGCAGAGGTAAAACTACAAAGGCGACATGAACATCAGGAAATTCAAGCTATTGCCGAAGATGACGAGGAAAGGAAGATATTAGAACAGTTCCACCTTCAAAAAACTGAAATCACACACAGTCAGACACTTGCCGTCCTCAGCCAGAAACGAGAAAAATTAGCTCGTCTTGCTGCAGAAATTGAAAACAATATTGTGGAAGATCAGGGATTTAAACAATCACAGAATCGGGTGTCACAGTCATTTTTGAAT…
CTGAATTTATCAGGGATTAACAACCTCGAGCATGGACTCTATCCTCAGCTCTCAGCAATTGCGCTGGGTGTGGCAACAGCACACGGCAGCACATTGGCTGGTGTCAATGTCGGCGAACAATATCAACAGCTACGAGAGGCGGCACATGATGCAGAGGTAAAACTACAAAGGCGACATGAACATCAGGAAATTCAAGCTATTGCCGAAGATGACGAGGAAAGGAAGATATTAGAACAGTTCCACCTTCAAAAAACTGAAATCACACACAGTCAGACACTTGCCGTCCTCAGCCAGAAACGAGAAAAATTAGCTCGTCTTGCTGCAGAAATTGAAAACAATATTGTGGAAGATCAGGGATTTAAACAATCACAGAATCGGGTGTCACAGTCATTCTTGAAT…
CTGAATTTATCAGGGATTAACAACCTCGAGCATGGACTCTATCCTCAGCTCTCAGCAATTGCGCTGGGTGTGGCAACAGCACACGGCAGCACATTGGCTGGTGTCAATGTCGGCGAACAATATCAACAGCTACGAGAGGCGGCACATGATGCAGAGGTAAAACTACAAAGGCGACATGAACATCAGGAAATTCAAGCTATTGCCGAAGATGACGAGGAAAGGAAGATATTAGAACAGTTCCACCTTCAAAAAACTGAAATCACACACAGTCAGACACTTGCCGTCCTCAGCCAGAAACGAGAAAAATTAGCTCGTCTTGCTGCAGAAATTGAAAACAATATTGTGGAAGATCAGGGATTTAAACAATCACAGAATCGGGTGTCACAGTCATTTTTGAAT…
CTGAATTTATCAGGGATTAACAACCTCGAGCATGGACTCTATCCTCAGCTCTCAGCAATTGCGCTGGGTGTGGCAACAGCACACGGCAGCACATTGGCTGGTGTCAATGTCGGCGAACAATATCAACAGCTACGAGAGGCGGCACATGATGCAGAGGTAAAACTACAAAGGCGACATGAACATCAGGAAATTCAAGCTATTGCCGAAGATGACGAGGAAAGGAAGATATTAGAACAGTTCCACCTTCAAAAAACTGAAATCACACACAGTCAGACACTTGCCGTCCTCAGCCAGAAACGAGAAAAATTAGCTCGTCTTGCTGCAGAAATTGAAAACAATATTGTGGAAGATCAGGGATTTAAACAATCACAGAATCGGGTGTCACAGTCATTTTTGAAT…
CTGAATTTATCAGGGATTAACAACCTCGAGCATGGACTCTATCCTCAGCTCTCAGCAATTGCGCTGGGTGTGGCAACAGCACACGGCAGCACATTGGCTGGTGTCAATGTCGGCGAACAATATCAACAGCTACGAGAGGCGGCACATGATGCAGAGGTAAAACTACAAAGGCGACATGAACATCAGGAAATTCAAGCTATTGCCGAAGATGACGAGGAAAGGAAGATATTAGAACAGTTCCACCTTCAAAAAACTGAAATCACACACAGTCAGACACTTGCCGTCCTCAGCCAGAAACGAGAAAAATTAGCTCGTCTTGCTGCAGAAATTGAAAACAATATTGTGGAAGATCAGGGATTTAAACAATCACAGAATCGGGTGTCACAGTCATTCTTGAAT…
CTGAATTTATCAGGGATTAACAACCTCGAGCATGGACTCTATCCTCAGCTCTCAGCAATTGCGCTGGGTGTGGCAACAGCACACGGCAGCACATTGGCTGGTGTCAATGTCGGCGAACAATATCAACAGCTACGAGAGGCGGCACATGATGCAGAGGTAAAACTACAAAGGCGGCATGAACATCAGGAAATTCAAGCTATTGCCGAAGATGACGAGGAAAGGAAGATATTAGAACAGTTCCACCTTCAAAAAACTGAAATCACACACAGTCAGACACTTGCCGTCCTCAGCCAGAAACGAGAAAAATTAGCTCGTCTTGCTGCAGAAATTGAAAACAATATTGTGGAAGATCAGGGATTTAAACAATCACAGAATCGGGTGTCACAGTCATTTTTGAAT…
CTGAATTTATCAGGGATTAACAACCTCGAGCATGGACTCTATCCTCAGCTCTCAGCAATTGCGCTGGGTGTGGCAACAGCACACGGCAGCACATTGGCTGGTGTCAATGTCGGTGAACAATATCAACAGCTACGAGAGGCGGCACATGATGCAGAGGTAAAACTACAAAGGCGACATGAACATCAGGAAATTCAAGCTATTGCCGAAGATGACGAGGAAAGGAAGATATTAGAACAGTTCCACCTTCAAAAAACTGAAATCACACACAGTCAGACACTTGCCGTCCTCAGCCAGAAACGAGAAAAATTAGCTCGTCTTGCTGCAGAAATTGAAAACAATATTGTGGAAGATCAGGGATTTAAACAATCACAGAATCGGGTGTCACAGTCATTCTTGAAT…
CTGAATTTATCAGGGATTAACAACCTCGAGCATGGACTCTATCCTCAGCTCTCAGCAATTGCGCTGGGTGTGGCAACAGCACACGGCAGCACATTGGCTGGTGTTAATGTCGGCGAACAATATCAACAGCTACGAGAGGCGGCACATGATGCAGAGGTAAAACTACAAAGGCGACATGAACATCAGGAAATTCAAGCTATTGCCGAAGATGACGAGGAAAGGAAGATATTAGAACAGTTCCACCTTCAAAAAACTGAAATCACACACAGTCAGACACTTGCCGTCCTCAGCCAGAAACGAGAAAAATTAGCTCGTCTTGCTGCAGAAATTGAAAACAATATTGTGGAAGATCAGGGATTTAAACAATCACAGAATCGGGTGTCACAGTCATTTTTGAAT…
CTGAATTTATCAGGGATTAACAACCTCGAGCATGGACTCTATCCTCAGCTCTCAGCAATTGCGCTGGGTGTGGCAACAGCACACGGCAGCACATTGGCTGGTGTTAATGTCGGCGAACAATATCAGCAGCTACGAGAGGCGGCACATGATGCAGAGGTAAAACTACAAAGGCGACATGAACATCAGGAAATTCAAGCTATTGCCGAAGATGACGAGGAAAGGAAGATATTAGAACAGTTCCACCTTCAAAAAACTGAAATCACACACAGTCAGACACTTGCCGTCCTCAGCCAGAAACGAGAAAAATTAGCTCGTCTTGCTGCAGAAATTGAAAACAATATTGTGGAAGATCAGGGATTTAAACAATCACAGAATCGGGTGTCACAGTCATTTTTGAAT…
CTGAATTTATCAGGGATTAACAACCTCGAGCATGGACTCTATCCTCAGCTCTCAGCAATTGCGCTGGGTGTGGCTACAGCACACGGCAGCACATTGGCTGGTGTCAATGTCGGCGAACAATATCAACAGCTACGAGAGGCTGCACATGATGCAGAGGTAAAACTACAAAGGCGACATGAACATCAGGAAATTCAAGCTATTGCCGAAGATGACGAGGAAAGGAAGATATTAGAACAGTTCCACCTTCAAAAAACTGAAATTACACACAGTCAGACACTTGCCGTCCTCAGCCAGAAACGAGAAAAATTAGCTCGTCTTGCTGCAGAAATTGAAAACAATATTGTGGAAGATCAGGGATTTAAACAATCACAGAATCGGGTGTCACAGTCATTTTTGAAT…
TTGAATTTATCAGGGATCAATAACCTTGAGCATGGGCTCTATCCTCAGCTTTCAGCAATTGCACTGGGCGTTGCAACAGCACATGGCAGTACACTGGCTGGTGTTAACGTTGGCGAACAATACCAACAACTGCGAGAAGCAGCACATGATGCAGAAGTAAAATTACAAAGGCGACATGAACACCAGGAAATTCAGGCCATCGCCGAGGACGACGAAGAGAGAAAAATATTAGAACAGTTCCATCTCCAGAAGACTGAGATTACACACAGTCAGACATTGGCCGTCCTCAGCCAGAAACGAGAGAAACTAGCTCGTCTTGCTGCAGAAATTGAAAATAACATTGCAGAGGATCAGGGGTTCAAACAATCGCAGAATCAGGTGTCACAGTCTTTCTTAAAT…
TTGAATTTATCAGGGATCAATAACCTTGAGCATGGGCTCTATCCTCAGCTTTCAGCAATTGCACTGGGCGTTGCAACAGCACATGGCAGTACATTGGCTGGTGTTAACGTTGGCGAACAATACCAACAACTGCGAGAAGCAGCACATGATGCAGAAGTAAAATTACAAAGGCGACATGAACACCAGGAAATTCAGGCCATCGCCGAGGATGACGAAGAGAGAAAAATATTAGAACAGTTCCATCTCCAGAAGACTGAGATTACACACAGTCAGACATTGGCCGTCCTCAGCCAGAAACGAGAGAAACTAGCCCGTCTTGCTGCAGAAATTGAAAACAACATTGCAGAGGATCAGGGGTTCAAACAATCGCAGAATCAGGTGTCACAGTCTTTCTTAAAT…
TTGAATTTATCAGGGATCAATAACCTTGAGCATGGGCTCTATCCTCAGCTTTCAGCAATTGCACTGGGCGTTGCAACAGCACATGGCAGTACATTGGCTGGTGTTAACGTTGGCGAACAATACCAACAACTGCGAGAAGCAGCACATGATGCAGAAGTAAAATTACAAAGGCGACATGAACACCAGGAAATTCAGGCCATCGCCGAGGATGACGAAGAGAGAAAAATATTAGAACAGTTCCATCTCCAGAAGACTGAGATTACACACAGTCAGACATTGGCCGTCCTCAGCCAGAAACGAGAGAAACTAGCCCGTCTTGCTGCAGAAATTGAAAACAACATTGCAGAGGATCAGGGGTTCAAACAATCGCAGAATCAGGTGTCACAGTCTTTCTTAAAT…
TTGAATTTATCAGGGATCAATAACCTTGAGCATGGGCTCTATCCTCAGCTTTCAGCAATTGCACTGGGCGTTGCAACAGCACATGGCAGTACATTGGCTGGTGTTAACGTTGGCGAACAATACCAACAACTGCGAGAAGCAGCACATGATGCAGAAGTAAAATTACAAAGGCGACATGAACACCAGGAAATTCAGGCCATCGCCGAGGATGACGAAGAGAGAAAAATATTAGAACAGTTCCATCTCCAGAAGACTGAGATTACACACAGTCAGACATTGGCCGTCCTCAGCCAGAAACGAGAGAAACTAGCCCGTCTTGCTGCAGAAATTGAAAACAACATTGCAGAGGATCAGGGGTTCAAACAATCGCAGAATCAGGTGTCACAGTCTTTCTTAAAT…
TTGAATTTATCAGGGATCAATAACCTTGAGCATGGGCTCTATCCTCAGCTTTCAGCAATTGCACTGGGCGTTGCAACAGCACATGGCAGTACATTGGCTGGTGTTAACGTTGGCGAACAATACCAACAACTGCGAGAAGCAGCACATGATGCAGAAGTAAAATTACAAAGGCGACATGAACACCAGGAAATTCAGGCCATCGCCGAGGATGACGAAGAGAGAAAAATATTAGAACAGTTCCATCTCCAGAAGACTGAGATTACACACAGTCAGACATTGGCCGTCCTCAGCCAGAAACGAGAGAAACTAGCTCGTCTTGCTGCAGAAATTGAAAACAACATTGCAGAGGATCAGGGGTTCAAACAATCGCAGAATCAGGTGTCACAGTCTTTCTTAAAT…
TTGAATTTATCAGGGATCAATAACCTTGAGCATGGGCTCTATCCTCAGCTTTCAGCAATTGCACTGGGCGTTGCAACAGCACATGGCAGTACATTGGCTGGTGTTAACGTTGGCGAACAATACCAACAACTGCGAGAAGCAGCACATGATGCAGAAGTAAAATTACAAAGGCGACATGAACACCAGGAAATTCAGGCCATCGCCGAGGATGACGAAGAGAGAAAAATATTAGAACAGTTCCATCTCCAGAAGACTGAGATTACACACAGTCAGACATTGGCCGTCCTCAGCCAGAAACGAGAGAAACTAGCTCGTCTTGCTGCAGAAATTGAAAACAACATTGCAGAGGATCAGGGGTTCAAACAATCGCAGAATCAGGTGTCACAGTCTTTCTTAAAT…
TTGAATTTATCAGGGATCAATAACCTTGAGCATGGGCTCTATCCTCAGCTTTCAGCAATTGCACTGGGCGTTGCAACAGCACATGGCAGTACATTGGCTGGTGTTAACGTTGGCGAACAATACCAACAACTGCGAGAAGCAGCACATGATGCAGAAGTAAAATTACAAAGGCGACATGAACACCAGGAAATTCAGGCCATCGCCGAGGATGACGAAGAGAGAAAAATATTAGAACAGTTCCATCTCCAGAAGACTGAGATTACACACAGTCAGACATTGGCCGTCCTCAGCCAGAAACGAGAGAAACTAGCTCGTCTTGCTGCAGAAATTGAAAACAACATTGCAGAGGATCAGGGGTTCAAACAATCGCAGAATCAGGTGTCACAGTCTTTCTTAAAT…
TTGAATTTATCAGGGATCAATAACCTTGAGCATGGGCTCTATCCTCAGCTTTCAGCAATTGCACTGGGCGTTGCAACAGCACATGGCAGTACATTGGCTGGTGTTAACGTTGGCGAACAATACCAACAACTGCGAGAAGCAGCACATGATGCAGAAGTAAAATTACAAAGGCGACATGAACACCAGGAAATTCAGGCCATCGCCGAGGATGACGAAGAGAGAAAAATATTAGAACAGTTCCATCTCCAGAAGACTGAGATTACACACAGTCAGACATTGGCCGTCCTCAGCCAGAAACGAGAGAAACTAGCTCGTCTTGCTGCAGAAATTGAAAACAACATTGCAGAGGATCAGGGGTTCAAACAATCGCAGAATCAGGTGTCACAATCTTTCTTAAAT…
TTGAATTTATCAGGGATTAACAATCTCGAACATGGACTCTATCCTCAGCTCTCAGCAATTGCGCTGGGTGTAGCGACAGCACATGGCAGTACATTGGCTGGTGTCAATGTCGGCGAACAATATCAACAGCTACGAGAGGCAGCACATGATGCAGAAGTAAAACTACAAAGACGACATGAACATCAGGAAATTCAAGCTATTGCCGAAGATGACGAGGAAAGGAAGATATTAGAACAATTCCACCTTCAGAAAACTGAAATCACACACAGTCAGACACTCGCCGTCCTCAGCCAGAAACGAGAAAAATTAGCCCGCCTTGCTGCAGAAATTGAAAACAATATTGTGGAAGATCAGGGATTTAAACAATCACAGAATCGGGTGTCACAGTCGTTTTTGAAT…
TTGAATTTATCAGGGATTAACAATCTCGAACATGGACTCTATCCTCAGCTCTCAGCAATTGCGCTGGGTGTAGCGACAGCACATGGCAGTACATTGGCTGGTGTCAATGTCGGCGAACAATATCAACAGCTACGAGAGGCAGCACATGATGCAGAAGTAAAACTACAAAGACGACATGAACATCAGGAAATTCAAGCTATTGCCGAAGATGACGAGGAAAGGAAGATATTAGAACAATTCCACCTTCAGAAAACTGAAATCACACACAGTCAGACACTCGCCGTCCTCAGCCAGAAACGAGAAAAATTAGCCCGCCTTGCTGCAGAAATTGAAAACAATATTGTGGAAGATCAGGGATTTAAACAATCACAGAATCGGGTGTCACAGTCGTTTTTGAAT…
TTGAATTTATCAGGGATTAACAATCTCGAACATGGACTCTATCCTCAGCTCTCAGCAATTGCGCTGGGTGTAGCGACAGCACATGGCAGTACATTGGCTGGTGTCAATGTCGGCGAACAATATCAACAGCTACGAGAGGCAGCACATGATGCAGAAGTAAAACTACAAAGACGACATGAACATCAGGAAATTCAAGCTATTGCCGAAGATGACGAGGAAAGGAAGATATTAGAACAATTCCACCTTCAGAAAACTGAAATCACACACAGTCAGACACTCGCCGTCCTCAGCCAGAAACGAGAAAAATTAGCCCGCCTTGCTGCAGAAATTGAAAACAATATTGTGGAAGATCAGGGATTTAAACAATCACAGAATCGGGTGTCACAGTCGTTTTTGAAT…
TTGAATTTATCAGGGATTAACAATCTCGAACATGGACTCTATCCTCAGCTCTCAGCAATTGCGCTGGGTGTAGCGACAGCACATGGCAGTACATTGGCTGGTGTCAATGTCGGCGAACAATATCAACAGCTACGAGAGGCAGCACATGATGCAGAAGTAAAACTACAAAGACGACATGAACATCAGGAAATTCAAGCTATTGCCGAAGATGACGAGGAAAGGAAGATATTAGAACAATTCCACCTTCAGAAAACTGAAATCACACACAGTCAGACACTCGCCGTCCTCAGCCAGAAACGAGAAAAATTAGCCCGCCTTGCTGCAGAAATTGAAAACAATATTGTGGAAGATCAGGGATTTAAACAATCACAGAATCGGGTGTCACAGTCGTTTTTGAAT…

## Sheet: VP 35
ATGTGGGACTCATCATACATGCAACAAGTCAGCGAAGGGCTGATGACTGGAAAAGTTCCCATAGATCAGGTGTTTGGTACCAATCCCTCAGAGAAGCTACACAAGAGAAGAAAACCAAAAGGCACAGTTGGACTACAATGTAGCCCTTGTCTAATGTCAAAGGCAACAAGTACTGATGATATTATTTGGGACCAACTGGTCGTGAGGAAAACACTAGCTGATCTACTTATACCGATAAATAGGCAGATATCGGACATTCAAAGTACTCTAAGTGAAGTAACAACAAGAGTCCATGAAATTGAGCGGCAATTACATGAAATCACCCCAGTCTTGAAAATGGGAAGGACACTGGAAGCAATCTCCAAGGGGATGTCAGAAATGTTAGCTAAATATGACCAC…
ATGTGGGACTCATCATACATGCAACAAGTCAGCGAGGGGTTGATGACTGGAAAAGTTCCCATAGATCAAGTGTTTGGTGCCAACCCCTTAGAGAAGTTATACAAGAGAAGGAAACCAAAAGGCACAGTTGGACTACAATGTAGCCCTTGTCTAATGTCAAAGGCGACAAGCACTGATGATATTGTTTGGGACCAACTGATCGTGAAGAAAACACTAGCTGATCTACTTATACCGATAAATAGGCAAATATCGGACATTCAAAGCACTCTAAACGAAGTAACAACAAGAGTCCATGAAATTGAGCGGCAATTACATGAGATAACCCCGGTGTTAAAAATGGGAAGGACACTAGAAGCAATTTCCAAGGGGATGTCAGAAATGTTAGCCAAATATGACCAC…
ATGTGGGACTCATCATACATGCAACAAGTCAGCGAGGGGTTGATGACTGGAAAAGTTCCCATAGATCAAGTGTTTGGTGCCAATCCCTTAGAGAAGTTATACAAGAGAAGGAAACCAAAAGGCACAGTTGGACTACAATGTAGCCCTTGTCTAATGTCAAAGGCGACAAGCACTGATGATATTGTTTGGGACCAACTGATCGTGAAGAAAACACTAGCTGATCTACTTATACCGATAAATAGGCAAATATCGGACATTCAAAGCACTCTAAACGAAGTAACAACAAGAGTCCATGAAATTGAGCGGCAATTACATGAGATAACCCCAGTGTTAAAAATGGGAAGGACACTGGAAGCAATTTCCAAGGGGATGTCAGAAATGTTAGCCAAATATGACCAC…
ATGTGGGACTCATCATACATGCAACAAGTCAGCGAGGGGTTGATGACTGGAAAAGTTCCCATAGATCAAGTGTTTGGTGCCAATCCCTTAGAGAAGTTATACAAGAGAAGGAAACCAAAAGGCACAGTTGGACTACAATGTAGTCCTTGTCTAATGTCAAAGGCGACAAGCACTGATGATATTGTTTGGGACCAACTGATCGTGAAGAAAACACTAGCTGATCTACTTATACCGATAAATAGGCAAATATCGGACATTCAAAGCACTCTAAACGAAGTAACAACAAGAGTCCATGAAATTGAGCGGCAATTACATGAGATAACCCCAGTGTTAAAAATGGGAAGGACATTGGAAGCAATTTCCAAGGGGATGTCAGAAATGTTAGCCAAATATGACCAC…
ATGTGGGACTCATCATACATGCAACAAGTCAGCGAGGGGTTGATGACTGGAAAAGTTCCCATAGATCAAGTGTTTGGTGCCAATCCCTTAGAGAAGTTATACAAGAGAAGGAAACCAAAAGGCACAGTTGGACTACAATGTAGTCCTTGTCTAATGTCAAAGGCGACAAGCACTGATGATATTGTTTGGGACCAATTGATCGTGAAGAAAACATTAGCTGATCTACTTATACCGATAAATAGGCAAATATCGGACATTCAAAGCACTCTAAACGAAGTAACAACAAGAGTCCATGAAATTGAGCGGCAATTACATGAGATAACCCCAGTGTTAAAAATGGGAAGGACACTGGAAGCAATTTCCAAGGGGATGTCAGAAATGTTAGCCAAATATGATCAC…
ATGTGGGACTCATCATACATGCAGCAAGTCAGCGAAGGGTTGATGACTGGAAAAGTACCCATAGATCAAGTGTTTGGTGCCAATCCCTTAAAGAAGTTATACAAGAGAAGAAAACCAAAAGGCACAGTTGGACTACAATGTAGCCCTTGTCTAATGTCAAAGGCGACAAGTACTGATGATATTATTTGGGACCAACTGATCGTGAAGAGAACACTAGCTGATCTACTTATACCGATAAATAGGCAGATATCAGACATTCAAAGCACTCTAAGCGAAGTAACAACAAGAGTCCATGAAATTGAGCGGCAATTACATGAGATTACCCCAGTTTTAAAAATGGGAAGGACACTGGAAGCAATTTCCAAGGGGATGTCAGAAATGTTAGCCAAATACGACCAC…
ATGTGGGACTCATCATACATGCAGCAAGTCAGCGAAGGGTTGATGACTGGAAAAGTACCCATAGATCAAGTGTTTGGTGCCAATCCCTTAGAGAAGTTATACAAGAGAAGAAAACCAAAAGGCACAGTTGGACTACAATGTAGCCCTTGTCTAATGTCAAAGGCGACAAGTACTGATGATATTATTTGGGACCAACTGATCGTGAAGAGAACACTAGCTGATCTACTTATACCGATAAATAGGCAGATATCAGACATTCAAAGCACTCTAAGCGAAGTAACAACAAGAGTCCATGAAATTGAGCGGCAATTACATGAGATTACCCCAGTTTTAAAAATGGGAAGGACACTGGAAGCAATTTCCAAGGGGATGTCAGAAATGTTAGCCAAATACGACCAC…
ATGTGGGACTCATCATACATGCAGCAAGTCAGCGAAGGGTTGATGACTGGAAAAGTACCCATAGATCAAGTGTTTGGTGCCAATCCCTTAGAGAAGTTATACAAGAGAAGAAAACCAAAAGGCACAGTTGGACTACAATGTAGCCCTTGTCTAATGTCAAAGGCGACAAGTACTGATGATATTATTTGGGACCAACTGATCGTGAAGAGAACACTAGCTGATCTACTTATACCGATAAATAGGCAGATATCAGACATTCAAAGCACTCTAAGCGAAGTAACAACAAGAGTCCATGAAATTGAGCGGCAATTACATGAGATTACCCCAGTTTTAAAAATGGGAAGGACACTGGAAGCAATTTCCAAGGGGATGTCAGAAATGTTAGCCAAATACGACCAC…
ATGTGGGACTCATCATATATGCAACAAGTCAGCGAAGGGTTGATGACTGGAAAAGTTCCCATAGATCAGGTGTTTGGTACCAATCCCTTAGAGAAGCTATACAAGAGAAGAAAACCAAAAGGCACAGTTGGACTACAATGTAGCCCTTGTCTAATGTCAAAGGCAACAAGTACTGATGATATTATTTGGGACCAACTGGTCGTGAGGAAAACACTAGCTGATCTACTTATACCGATAAATAGGCAGATATCGGACATTCAAAGTACTCTAAGTGAAGTAACAACAAGAGTCCATGAAATTGAGCGGCAATTACATGAAATCACCCCAGTCTTGAAAATGGGAAGGACACTGGAAGCAATCTCCAAGGGGATGTCAGAAATGTTAGCTAAATATGACCAC…
ATGTGGGACTCATCATATATGCAACAAGTCAGCGAAGGGTTGATGACTGGAAAAGTTCCCATAGATCAGGTGTTTGGTACCAATCCCTTAGAGAAGCTATACAAGAGAAGAAAACCAAAAGGCACAGTTGGACTACAATGTAGCCCTTGTCTAATGTCAAAGGCAACAAGTACTGATGATATTATTTGGGACCAACTGGTCGTGAGGAAAACACTAGCTGATCTACTTATACCGATAAATAGGCAGATATCGGACATTCAAAGTACTCTAAGTGAAGTAACAACAAGAGTCCATGAAATTGAGCGGCAATTACATGAAATCACCCCAGTCTTGAAAATGGGAAGGACACTGGAAGCAATCTCCAAGGGGATGTCAGAAATGTTAGCTAAATATGACCAC…
ATGTGGGACTCATCATATATGCAACAAGTCAGCGAGGGGCTGATGACTGGAAAAGTTCCCATAGATCAAGTGTTCGGTGCCAACCCCTTAGAGAAGCTATACAAGAGAAGAAAACCAAAAGGCACAGTTGGACTACAATGTAGCCTTTGTCTAATGTCAAAGGCAACAAGCACTGATGATATTATTTGGGACCAACTGATCGTGAAGAAAACACATGCTGACCTACTTATACCGATAAATAGGCAGACTCTAGACATTCAAAGCACTCTAAGCGAAGTGACAACAAGAGTTCATGAAATTGAGCGGCAATTACATGAGATTACCCCAGTTTTAAAAATGGGAAGGACACTGGAAGCAATTTCCAAGGGGATGTCAGAAATGTTGGCCAAATACGATCAC…
ATGTGGGACTCATCATATATGCAACAAGTCAGCGAGGGGTTAATGACTGGAAAAGTTCCCATAGACCAAGTGTTCGGTGCCAACCCCTTAGAGAAGCTATATAAGAGAAGAAAACCAAAAGGCACAGTTGGACTACAATGTAGTCCTTGTCTAATGTCAAAGGCAACAAGCACTGATGATATTATTTGGGACCAACTGATCGTGAAGAAAACACTAGCTGACCTACTTATACCGATAAATAGGCAGATATCAGACATTCAAAGCACTCTAAGCGAAGTGATAACAAGAGTTCATGAAATTGAGCGGCAATTACATGAGATTACCCCAGTTTTAAAAATGGGAAGGACACTGGAAGCAATTTCCAAGGGGATGTCAGAAATGTTGGCTAAATACGATCAC…
ATGTGGGACTCATCATATATGCAACAAGTCAGCGAGGGGTTAATGACTGGAAAAGTTCCCATAGATCAAGTGTTCGGTGCCAACCCCTTAGAGAAGCTATACAAGAGAAGAAAACCAAAAGGCACAGTTGGACTACAATGTAGTCCTTGTCTAATGTCAAAGGCAACAAGCACTGATGATATTATTTGGGACCAACTGATCGTGAAGAAAACACTAGCTGACCTACTTATACCGATAAATAGGCAGATATCAGACATTCAAAGCACTCTAAGCGAAGTGATAACAAGAGTTCATGAAATTGAGCGGCAATTACATGAGATTACCCCAGTTTTAAAAATGGGAAGGACACTGGAAGCAATTTCCAAGGGGATGTCAGAAATGTTGGCCAAATACGATCAC…
ATGTGGGACTCATCATATATGCAACAAGTCAGCGAGGGGTTAATGACTGGAAAAGTTCCCATAGATCAAGTGTTCGGTGCCAACCCCTTAGAGAAGCTATACAAGAGAAGAAAACCAAAAGGCACAGTTGGACTACAATGTAGTCCTTGTCTAATGTCAAAGGCAACAAGCACTGATGATATTATTTGGGACCAACTGATCGTGAAGAAAACACTAGCTGACCTACTTATACCGATAAATAGGCAGATATCAGACATTCAAAGCACTCTAAGCGAAGTGATAACAAGAGTTCATGAAATTGAGCGGCAATTACATGAGATTACCCCAGTTTTAAAAATGGGAAGGACACTGGAAGCAATTTCCAAGGGGATGTCAGAAATGTTGGCCAAATACGATCAC…
ATGTGGGACTCATCATATATGCAACAAGTCAGCGAGGGGTTAATGACTGGAAAAGTTCCCATAGATCAAGTGTTCGGTGCCAACCCCTTAGAGAAGCTATACAAGAGAAGAAAACCAAAAGGCACAGTTGGACTACAATGTAGTCCTTGTCTAATGTCAAAGGCAACAAGCACTGATGATATTATTTGGGACCAACTGATCGTGAAGAAAACACTAGCTGACCTACTTATACCGATAAATAGGCAGATATCAGACATTCAAAGCACTCTAAGCGAAGTGATAACAAGAGTTCATGAAATTGAGCGGCAATTACATGAGATTACCCCAGTTTTAAAAATGGGAAGGACACTGGAAGCAATTTCCAAGGGGATGTCAGAAATGTTGGCCAAATACGATCAC…
ATGTGGGACTCATCATATATGCAACAAGTCAGCGAGGGGTTAATGACTGGAAAAGTTCCCATAGATCAAGTGTTCGGTGCCAACCCCTTAGAGAAGCTATACAAGAGAAGAAAACCAAAAGGCACAGTTGGACTACAATGTAGTCCTTGTCTAATGTCAAAGGCAACAAGCACTGATGATATTATTTGGGACCAACTGATCGTGAAGAAAACACTAGCTGACCTACTTATACCGATAAATAGGCAGATATCAGACATTCAAAGCACTCTAAGCGAAGTGATAACAAGAGTTCATGAAATTGAGCGGCAATTACATGAGATTACCCCAGTTTTAAAAATGGGAAGGACACTGGAAGCAATTTCCAAGGGGATGTCAGAAATGTTGGCCAAATACGATCAC…
ATGTGGGACTCATCATATATGCAACAAGTCAGCGAGGGGTTGATGACTGGAAAAGTTCCCATAGATCAAGTGTTCGGTGCCAACCCCTTAGAGAAGCTATACAAGAGAAGAAAACCAAAAGGCACAGTCGGACTACAATGTAGTCCTTGTCTAATGTCAAAGGCAACAAGCACTGATGATATTATTTGGGACCAACTGATCGTGAAGAAAACACTAGCTGACCTACTTATACCGATAAATAGGCAGATATCAGACATTCAAAGCACTCTAAGCGAAGTGATAACAAGAGTTCATGAAATTGAGCGGCAATTACATGAGATTACCCCAGTTTTAAAAATGGGAAGGACACTGGAAGCAATTTCCAAGGGGATGTCAGAAATGTTGGCCAAATACGATCAC…
ATGTGGGACTCATCATATATGCAACAAGTCAGCGAGGGGTTGATGACTGGAAAAGTTCCCATAGATCAAGTGTTCGGTGCCAACCCCTTAGAGAAGCTATACAAGAGAAGAAAACCAAAAGGCACAGTTGGACTACAATGCAGTCCTTGTCTAATGTCAAAGGCAACAAGCACTGATGATATTATTTGGGACCAACTGATCGTGAAGAAAACACTAGCTGACCTACTTATACCGATAAATAGGCAGATATCAGACATTCAAAGCACTCTAAGCGAAGTGATAACAAGAGTTCATGAAATTGAGCGGCAATTACATGAGATTACCCCAGTTTTAAAAATGGGAAGGACACTGGAAGCAATTTCCAAAGGGATGTCAGAAATGTTGGCCAAATACGATCAC…
ATGTGGGACTCATCATATATGCAACAAGTCAGCGAGGGGTTGATGACTGGAAAAGTTCCCATAGATCAAGTGTTCGGTGCCAACCCCTTAGAGAAGCTATACAAGAGAAGAAAACCAAAAGGCACAGTTGGACTACAATGCAGTCCTTGTCTAATGTCAAAGGCAACAAGCACTGATGATATTATTTGGGACCAACTGATCGTGAAGAAAACACTAGCTGACCTACTTATACCGATAAATAGGCAGATATCAGACATTCAAAGCACTCTAAGCGAAGTGATAACAAGAGTTCATGAAATTGAGCGGCAATTACATGAGATTACCCCAGTTTTAAAAATGGGAAGGACACTGGAAGCAATTTCCAAGGGGATGTCAGAAATGTTGGCCAAATACGATCAC…
ATGTGGGACTCATCATATATGCAACAAGTCAGCGAGGGGTTGATGACTGGAAAAGTTCCCATAGATCAAGTGTTCGGTGCCAACCCCTTAGAGAAGCTATACAAGAGAAGAAAACCAAAAGGCACAGTTGGACTACAATGCAGTCCTTGTCTAATGTCAAAGGCAACAAGCACTGATGATATTATTTGGGACCAACTGATCGTGAAGAAAACACTAGCTGACCTACTTATACCGATAAATAGGCAGATATCAGACATTCAAAGCACTCTAAGCGAAGTGATGACAAGAGTTCATGAAATTGAGCGGCAATTACATGAGATTACCCCAGTTTTAAAAATGGGAAGGACACTGGAAGCAATTTCCAAGGGGATGTCAGAAATGTTGGCCAAATACGATCAC…
ATGTGGGACTCATCATATATGCAACAAGTCAGCGAGGGGTTGATGACTGGAAAAGTTCCCATAGATCAAGTGTTCGGTGCCAACCCCTTAGAGAAGCTATACAAGAGAAGAAAACCAAAAGGCACAGTTGGACTACAATGTAGTCCTTGTCTAATGTCAAAAGCAACAAGCACTGATGATATTATTTGGGACCAACTGATCGTGAAGAAAACACTAGCTGACCTACTTATACCGATAAATAGGCAGATATCAGACATTCAAAGCACTCTAAGCGAAGTGATAACAAGAGTTCATGAAATCGAGCGGCAATTACATGAGATTACCCCAGTTTTAAAAATGGGAAGGACACTGGAAGCAATTTCCAAGGGGATGTCAGAAATGTTGGCCAAATACGATCAC…
ATGTGGGACTCATCATATATGCAACAAGTCAGCGAGGGGTTGATGACTGGAAAAGTTCCCATAGATCAAGTGTTCGGTGCCAACCCCTTAGAGAAGCTATACAAGAGAAGAAAACCAAAAGGCACAGTTGGACTACAATGTAGTCCTTGTCTAATGTCAAAGGCAACAAGCACTGATGATATTATTTGGGACCAACTGATCGTGAAGAAAACACTAGCTGACCTACTTATACCGATAAATAGGCAGATATCAGACATTCAAAGCACTCTAAGCGAAGTGATAACAAGAGTTCATGAAATTGAGCGGCAATTACATGAGATTACCCCAGTTTTAAAAATGGGAAGGACACTGGAAGCAATTTCCAAGGGGATGTCAGAAATGTTGGCCAAATACGATCAC…
ATGTGGGACTCATCATATATGCAACAAGTCAGCGAGGGGTTGATGACTGGAAAAGTTCCCATAGATCAAGTGTTCGGTGCCAACCCCTTAGAGAAGCTATACAAGAGAAGAAAACCAAAAGGCACAGTTGGACTACAATGTAGTCCTTGTCTAATGTCAAAGGCAACAAGCACTGATGATATTATTTGGGACCAACTGATCGTGAAGAAAACACTAGCTGACCTACTTATACCGATAAATAGGCAGATATCAGACATTCAAAGCACTCTAAGCGAAGTGATAACAAGAGTTCATGAAATTGAGCGGCAATTACATGAGATTACCCCAGTTTTAAAAATGGGAAGGACACTGGAAGCAATTTCCAAGGGGATGTCAGAAATGTTGGCCAAATACGATCAC…
ATGTGGGACTCATCATATATGCAACAAGTCAGCGAGGGGTTGATGACTGGAAAAGTTCCCATAGATCAAGTGTTCGGTGCCAACCCCTTAGAGAAGCTATACAAGAGAAGAAAACCAAAAGGCACAGTTGGACTACAATGTAGTCCTTGTCTAATGTCAAAGGCAACAAGCACTGATGATATTATTTGGGACCAACTGATCGTGAAGAAAACACTAGCTGACCTACTTATACCGATAAATAGGCAGATATCAGACATTCAAAGCACTCTAAGCGAAGTGATAACAAGAGTTCATGAAATTGAGCGGCAATTACATGAGATTACCCCAGTTTTAAAAATGGGAAGGACACTGGAAGCAATTTCCAAGGGGATGTCAGAAATGTTGGCCAAATACGATCAC…
ATGTGGGACTCATCATATATGCAACAAGTCAGCGAGGGGTTGATGACTGGAAAAGTTCCCATAGATCAAGTGTTCGGTGCCAACCCCTTAGAGAAGCTATACAAGAGAAGAAAACCAAAAGGCACAGTTGGACTACAATGTAGTCCTTGTCTAATGTCAAAGGCAACAAGCACTGATGATATTATTTGGGACCAACTGATCGTGAAGAAAACACTAGCTGACCTACTTATACCGATAAATAGGCAGATATCAGACATTCAAAGCACTCTAAGCGAAGTGATAACAAGAGTTCATGAAATTGAGCGGCAATTACATGAGATTACCCCAGTTTTAAAAATGGGAAGGACACTGGAAGCAATTTCCAAGGGGATGTCAGAAATGTTGGCCAAATACGATCAC…
ATGTGGGACTCATCATATATGCAACAAGTCAGCGAGGGGTTGATGACTGGAAAAGTTCCCATAGATCAAGTGTTCGGTGCCAACCCCTTAGAGAAGCTATACAAGAGAAGAAAACCAAAAGGCACAGTTGGACTACAATGTAGTCCTTGTCTAATGTCAAAGGCAACAAGCACTGATGATATTATTTGGGACCAACTGATCGTGAAGAAAACACTAGCTGACCTACTTATACCGATAAATAGGCAGATATCAGACATTCAAAGCACTCTAAGCGAAGTGATAACAAGAGTTCATGAAATTGAGCGGCAATTACATGAGATTACCCCAGTTTTAAAAATGGGAAGGACACTGGAAGCAATTTCCAAGGGGATGTCAGAAATGTTGGCCAAATACGATCAC…
ATGTGGGACTCATCATATATGCAACAAGTCAGCGAGGGGTTGATGACTGGAAAAGTTCCCATAGATCAAGTGTTCGGTGCCAACCCCTTAGAGAAGCTATACAAGAGAAGAAAACCAAAAGGCACAGTTGGACTACAATGTAGTCCTTGTCTAATGTCAAAGGCAACAAGCACTGATGATATTATTTGGGACCAACTGATCGTGAAGAAAACACTAGCTGACCTACTTATACCGATAAATAGGCAGATATCAGACATTCAAAGCACTCTAAGCGAAGTGATAACAAGAGTTCATGAAATTGAGCGGCAATTACATGAGATTACCCCAGTTTTAAAAATGGGAAGGACACTGGAAGCAATTTCCAAGGGGATGTCAGAAATGTTGGCCAAATACGATCAC…
ATGTGGGACTCATCATATATGCAACAAGTCAGCGAGGGGTTGATGACTGGAAAAGTTCCCATAGATCAAGTGTTCGGTGCCAACCCCTTAGAGAAGCTATACAAGAGAAGAAAACCAAAAGGCACAGTTGGACTACAATGTAGTCCTTGTCTAATGTCAAAGGCAACAAGCACTGATGATATTATTTGGGACCAACTGATCGTGAAGAAAACACTAGCTGACCTACTTATACCGATAAATAGGCAGATATCAGACATTCAAAGCACTCTAAGCGAAGTGATAACAAGAGTTCATGAAATTGAGCGGCAATTACATGAGATTACCCCAGTTTTAAAAATGGGAAGGACACTGGAAGCAATTTCCAAGGGGATGTCAGAAATGTTGGCCAAATACGATCAC…
ATGTGGGACTCATCATATATGCAACAAGTCAGCGAGGGGTTGATGACTGGAAAAGTTCCCATAGATCAAGTGTTCGGTGCCAACCCCTTAGAGAAGCTATACAAGAGAAGAAAACCAAAAGGCACAGTTGGACTACAATGTAGTCCTTGTCTAATGTCAAAGGCAACAAGCACTGATGATATTATTTGGGACCAACTGATCGTGAAGAAAACACTAGCTGACCTACTTATACCGATAAATAGGCAGATATCAGACATTCAAAGCACTCTAAGCGAAGTGATAACAAGAGTTCATGAAATTGAGCGGCAATTACATGAGATTACCCCAGTTTTAAAAATGGGAAGGACACTGGAAGCAATTTCCAAGGGGATGTCAGAAATGTTGGCCAAATACGATCAC…
ATGTGGGACTCATCATATATGCAACAAGTCAGCGAGGGGTTGATGACTGGAAAAGTTCCCATAGATCAAGTGTTCGGTGCCAACCCCTTAGAGAAGCTATACAAGAGAAGAAAACCAAAAGGCACAGTTGGACTACAATGTAGTCCTTGTCTAATGTCAAAGGCAACAAGCACTGATGATATTATTTGGGACCAACTGATCGTGAAGAAAACACTAGCTGACCTACTTATACCGATAAATAGGCAGATATCAGACATTCAAAGCACTCTAAGCGAAGTGATAACAAGAGTTCATGAAATTGAGCGGCAATTACATGAGATTACCCCAGTTTTAAAAATGGGAAGGACACTGGAAGCAATTTCCAAGGGGATGTCAGAAATGTTGGCCAAATACGATCAC…
ATGTGGGACTCATCATATATGCAACAAGTCAGCGAGGGGTTGATGACTGGAAAAGTTCCCATAGATCAAGTGTTCGGTGCCAACCCCTTAGAGAAGCTATACAAGAGAAGAAAACCAAAAGGCACAGTTGGACTACAATGTAGTCCTTGTCTAATGTCAAAGGCAACAAGCACTGATGATATTATTTGGGACCAACTGATCGTGAAGAAAACACTAGCTGACCTACTTATACCGATAAATAGGCAGATCTCAGACATTCAAAGCACTCTAAGCGAAGTGACAACAAGAGTTCATGAAATTGAGCGGCAATTACATGAGATTACCCCAGTTTTAAAAATGGGAAGGACACTGGAAGCAATTTCCAAGGGGATGTCAGAAATGTTGGCCAAATACGATCAC…
ATGTGGGACTCATCATATATGCAACAAGTCAGTGAGGGGTTGATGACTGGAAAAGTTCCCATAGATCAAGTGTTTGGTGCCAATCCCTCAGAGAAGTTACACAAGAGAAGGAAACCAAAAGGCACAGTTGGACTACAATGCAGCCCTTGTCTAATGTCAAAGGCGACAAGCACTGATGATATTGTTTGGGACCAACTGATCGTGAAGAAAACACTAGCTGATCTACTTATACCGATAAATAGGCAGATATCGGACATTCAAAGCACTCTAAACGAAGTAACAACAAGAGTCCATGAAATTGAGCGGCAATTACATGAGATAACCCCAGTGTTAAAAATGGGAAGGACACTGGAAGCAATTTCCAAGGGGATGTCAGAAATGTTAGCCAAATACGACCAC…
ATGTGGGACTCATCATATATGCAACAAGTCAGTGAGGGGTTGATGACTGGAAAAGTTCCCATAGATCAAGTGTTTGGTGCCAATCCCTTAGAGAAGTTATACAAGAGAAGGAAACCAAAAGGCACAGTTGGACTACAATGTAGCCCTCGTCTAATGTCAAAGGCGACAAGCACTGATGATATTGTTTGGGACCAACTGATCGTGAAGAAAACACTAGCTGATCTACTTATACCGATAAATAGGCAGATATCGGACATTCAAAGCACTCTAAACGAAGTAACAACAAGAGTCCATGAAATTGAGCGGCAATTACATGAGATAACCCCAGTGTTAAAAATGGGAAGGACACTGGAAGCAATTTCCAAGGGGATGTCAGAAATGTTAGCCAAATACGACCAC…
ATGTGGGACTCATCATATATGCAACAAGTCAGTGAGGGGTTGATGACTGGAAAAGTTCCCATAGATCAAGTGTTTGGTGCCAATCCCTTAGAGAAGTTATACAAGAGAAGGAAACCAAAAGGCACAGTTGGACTACAATGTAGCCCTTGTCTAATGTCAAAGGCGACAAGCACTGATGATATTGTTTGGGACCAACTGATCGTGAAGAAAACACTAGCTGATCTACTTATACCGATAAATAGGCAGATATCGGACATTCAAAGCACTCTAAACGAAGTAACAACAAGAGTCCATGAAATTGAGCGGCAATTACATGAGATAACCCCAGTGTTAAAAATGGGAAGGACACTGGAAGCAATTTCCAAGGGGATGTCAGAAATGTTAGCCAAATACGACCAC…
ATGTGGGACTCATCATATATGCAACAAGTCAGTGAGGGGTTGATGACTGGAAAAGTTCCCATAGATCAAGTGTTTGGTGCCAATCCCTTAGAGAAGTTATACAAGAGAAGGAAACCAAAAGGCACAGTTGGACTACAATGTAGCCCTTGTCTAATGTCAAAGGCGACAAGCACTGATGATATTGTTTGGGACCAACTGATCGTGAAGAAAACACTAGCTGATCTACTTATACCGATAAATAGGCAGATATCTTACATTCAAAGCACTCTAAACGAAGTAACAACAAGAGTCCATGAAATTGAGCGGCAATTACATGAGATAACCCCAGTGTTAAAAATGGGAAGGACACTGGAAGCAATTTCCAAGGGGATGTCAGAAATGTTAGCCAAATACGACCAC…
ATGTGGGACTCATCATATATGCAACAAGTTAGCGAGGGGTTGATGACTGGAAAAGTTCCCATAGATCAAGTGTTCGGTGCCAACCCCTTAGAGAAGCTATACAAGAGAAGAAAACCAAAAGGCACAGTTGGACTACAATGTAGTCCTTGTCTAATGTCAAAGGCAACAAGCACTGATGATATTATTTGGGACCAACTGATCGTGAAGAAAACACTAGCTGACCTACTTATACCGATAAATAGGCAGATATCAGACATTCAAAGCACTCTAAGCGAAGTGATAACAAGAGTTCATGAAATTGAGCGGCAATTACATGAGATTACCCCAGTTTTAAAAATGGGAAGGACACTGGAAGCAATTTCCAAGGGGATGTCAGAAATGTTGGCCAAATACGATCAC…
ATGTGGGACTCGTCATACACGCAACAAGTGAGTGAGGGACTGATGACTGGAAAAGTTCCAATAGATCAAGTGTTCGGCACTAATCCCCCAGAAAAGTTATATAAGAGAAGAAAGCCGAAAGGGACAGTGGGATTACAATGTAGTCCTTGCTTAATATCAAAATCAACAAGTACTGACGACATTGTTTGGGATCAGCTAATCGTAAAGAAAACATTGGCTGACTTGCTTATACCTATAAATAGGCAAATGTCGGACATTCAAAGCACCCTAAGCGAAATGACAACAAAAGTCCATGAGATCGAGCGTCAACTACATGATATCACCCCAGTTGTAAAAATGGGAAAAACGCTAGAAGCAATTTCCAAAGGAATGTCAGAGATGCTAGCTAAGTACGATCAT…
ATGTGGGACTCGTCATACATGCAACAAGTGAGTGAGGGACTGATGACTGGAAAAGTTCCAATAGATCAAGTGTTCGGCACTAATCCCTTAGAAAAGTTACATAAGAGAAGAAAGCCGAAAGGGACAGCGGGACCACAACGCAGTCCTTGCTTAATATCAAAATCAACAAGTACTGACGACATTGCTTGGGATCAGCTAATCGTAAAGAAAACATTGGCTGACTTGCTTATACCTATAAATAGGCAAATGTCGGACATTCAAAGCACCCTAAGCGAAATGACAACAAAAGTCCATGAGATCGAGCGTCAACTACATGATATCACCCCAGTTGTAAAAATGGGAAAAACGCTAGAAGCAATTTCCAAAGGAATGTCAGAGATGCTAGCTAAGTACGATCAT…
ATGTGGGACTCGTCATACATGCAACAAGTGAGTGAGGGACTGATGACTGGAAAAGTTCCAATAGATCAAGTGTTCGGCACTAATCCCTTAGAAAAGTTATATAAGAGAAGAAAGCCGAAAGGACCAGTGGGATTACAATGTAGTCCTTGCTTAATATCAAAATCAACAAGTACTGACGACATTGTTTGGGATCAGCTAATCGTAAAGAAAACATTGGCTGACTTGCTTATACCTATAAATAGGCAAATGTCGGACATTCAAAGCACCCTAAGCGAAATGACAACAAAAGTCCATGAGATCGAGCGTCAACTACATGATATCACCCCAGTTGTAAAAATGGGAAAAACGCTAGAAGCAATTTCCAAAGGAATGTCAGAGATGCTAGCTAAGTACGATCAT…
ATGTGGGACTCGTCATACATGCAACAAGTGAGTGAGGGACTGATGACTGGAAAAGTTCCAATAGATCAAGTGTTCGGCACTAATCCCTTAGAAAAGTTATATAAGAGAAGAAAGCCGAAAGGGACAGTGGGATTACAATGTAGTCCTTGCTTAATATCAAAATCAACAAGTACTGACGACATTGTTTGGGATCAGCTAATCGTAAAGAAAACATTGGCTGACTTGCTTATACCTATAAATAGGCAAATGTCGGACATTCAAAGCACCCTAAGCGAAATGACAACAAAAGTCCATGAGATCGAGCGTCAACTACATGATATCACCCCAGTTGTAAAAATGGGAAAAACGCTAGAAGCAATTTCCAAAGGAATGTCAGAGATGCTAGCTAAGTACGATCAT…
ATGTGGGACTCGTCATACATGCAACAAGTGAGTGAGGGACTGATGACTGGAAAAGTTCCAATAGATCAAGTGTTCGGCACTAATCCCTTAGAAAAGTTATATAAGAGAAGAAAGCCGAAAGGGACAGTGGGATTACAATGTAGTCCTTGCTTAATATCAAAATCAACAAGTACTGACGACATTGTTTGGGATCAGCTAATCGTAAAGAAAACATTGGCTGACTTGCTTATACCTATAAATAGGCAAATGTCGGACATTCAAAGCACCCTAAGCGAAATGACAACAAAAGTCCATGAGATCGAGCGTCAACTACATGATATCACCCCAGTTGTAAAAATGGGAAAAACGCTAGAAGCAATTTCCAAAGGAATGTCAGAGATGCTAGCTAAGTACGATCAT…
ATGTGGGACTCGTCATACATGCAACAAGTGAGTGAGGGACTGATGACTGGAAAAGTTCCAATAGATCAAGTGTTCGGCACTAATCCCTTAGAAAAGTTATATAAGAGAAGAAAGCCGAAAGGGACAGTGGGATTACAATGTAGTCCTTGCTTAATATCAAAATCAACAAGTACTGACGACATTGTTTGGGATCAGCTAATCGTAAAGAAAACATTGGCTGACTTGCTTATACCTATAAATAGGCAAATGTCGGACATTCAAAGCACCCTAAGCGAAATGACAACAAAAGTCCATGAGATCGAGCGTCAACTACATGATATCACCCCAGTTGTAAAAATGGGAAAAACGCTAGAAGCAATTTCCAAAGGAATGTCAGAGATGCTAGCTAAGTACGATCAT…
ATGTGGGACTCGTCATACATGCAACAAGTGAGTGAGGGACTGATGACTGGAAAAGTTCCAATAGATCAAGTGTTCGGCACTAATCCCTTAGAAAAGTTATATAAGAGAAGAAAGCCGAAAGGGACAGTGGGATTACAATGTAGTCCTTGCTTAATATCAAAATCAACAAGTACTGACGACATTGTTTGGGATCAGCTAATCGTAAAGAAAACATTGGCTGACTTGCTTATACCTATAAATAGGCAAATGTCGGACATTCAAAGCACCCTAAGCGAAATGACAACAAAAGTCCATGAGATCGAGCGTCAACTACATGATATCACCCCAGTTGTAAAAATGGGAAAAACGCTAGAAGCAATTTCCAAAGGAATGTCAGAGATGCTAGCTAAGTACGATCAT…
ATGTGGGACTCGTCATACATGCAACAAGTGAGTGAGGGACTGATGACTGGGAAAGTTCCAATAGATCAAGTGTTCGGCACTAATCCCTTAGAAAAGTTATATAAGAGAAGAAAGCCGAAAGGGACAGTGGGATTACAATGTAGTCCTTGCTTAATATCAAAATCAACAAGTACTGACGACATTGTTTGGGATCAGCTAATCGTAAAGAAAACATTGGCTGACTTGCTCATACCTATAAATAGGCAAATGTCGGACATTCAAAGCACCCTAAGCGAAATGACAACAAAAATCCATGAGATCGAGCGTCAACTACATGATATCACCCCAGTTGTAAAAATGGGAAAAACGCTAGAAGCAATTTCCAAAGGAATGTCAGAGATGCTAGCTAAGTACGATCAT…
ATGTGGGACTCGTCATACATGCAACAAGTGAGTGAGGGACTGATGACTGGGAAAGTTCCAATAGATCAAGTGTTCGGCACTAATCCCTTAGAAAAGTTATATAAGAGAAGAAAGCCGAAAGGGACAGTGGGATTACAATGTAGTCCTTGCTTAATATCAAAATCAACAAGTACTGACGACATTGTTTGGGATCAGCTAATCGTAAAGAAAACATTGGCTGACTTGCTCATACCTATAAATAGGCAAATGTCGGACATTCAAAGCACCCTAAGCGAAATGACAACAAAAATCCATGAGATCGAGCGTCAACTACATGATATCACCCCAGTTGTAAAAATGGGAAAAACGCTAGAAGCAATTTCCAAAGGAATGTCAGAGATGCTAGCTAAGTACGATCAT…
ATGTGGGACTCTTCATATATGCAACAAGTCAGCGAGGGATTGATGACTGGAAAAGTTCCCATAGATCAAGTGTTTGGTGCCAATCCCTTAGAGAAGTTATACAAGAGAAGGAAACCAAAAGGCACAGTTGGACTACAATGTAGCCCTTGTCTAATGTCAAAGGCGACAAGCACTGATGATATTGTTTGGGACCAACTGATCGTGAAGAAAACACTAGCTGATCTACTTATACCGATAAATAGGCAGATATCGGACATTCAAAGCACTCTAAACGAAGTAACAACAAGAGTCCATGAAATTGAGCGGCAATTACATGAGATAACCCCAGTGTTAAAAATGGGAAGGACACTGGAAGCAATTTCCAAGGGGATGTCAGAAATGTTAGCCAAATACGACCAC…

## Sheet: VP 40
ATGGCCAGTTCCAGCAATCACAATACGTATATGCAATACCTGAACCCTCCCCCCCACGCCGACCACGGCGCAAATCAGTCAATCCCAGCAGACCAGCCATCAAATCAACATGGTATAACTCCGAATTATGTGGGCGACTTGAATCTAGATGATCAGTTTAAAGGGAATGTTTGTCACGCCTTCACTTTGGAAGCAATAATTGATATATCTGCTTATAATGAGCGGACGGTCAAAGGAGTCCCAGCGTGGCTGCCTCTTGGGATCATGAGCAATTTTGAATACCCTTTAGCCCACACTGTTGCTGCATTGCTTACAGGGAGCTACACGATTACCCTATTCACGCACAATGGACAAAAATTTGTTCGTGTTAATCGACTTGGGACAGGAATCCCAGCACAT…
ATGGCCAGTTCCAGCAATCACAATACGTATATGCAATACCTGAACCCTCCCCCCCATGCCGACCATGGTGCAAATCAGTTAATCCCAGCAGACCAGCTATCAAATCAACATGGTATAACTCCGAATTATGTGGGCGACTTGAATCTAGATGATCAGTTTAAAGGGAATGCCTGTCACGCCTTCACTTTGGAAGCAATAATTGATATATCTGCTTATAATGAGCGGACGGTCAAAGGAGTCCCAGCGTGGCTGCCTCTTGGGATCATGAGCAATTTTGAATACCCTTTAGCCCACACTGTTGCTGCATTGCTTACAGGGAGCTACACGATTACCCAATTCACGCACAATGGACAAAAATTTGTTCGTGTTAATCGACTTGGGACAGGAATCCCAGCACAT…
ATGGCCAGTTCCAGCAATTACAACACATACATGCAATACTTGAACCCCCCTCCTTATGCTGATCACGGTGCAAACCAGTTGATCCCGGCGGATCAGCTATCAAATCAGCAGGGTATAACTCCAAATTACGTGGGTGATTTAAACCTAGATGATCAGTTCAAAGGGAATGTCTGCCATGCTTTCACTTTAGAGGCAATAATTGACATATCTGCATATAACGAGCGAACAGTCAAAGGCGTTCCGGCATGGCTGCCTCTTGGGATTATGAGCAATTTTGAATATCCTTTAGCTCATACTGTGGCCGCGTTGCTCACAGGCAGCTATACAATCACCCAATTTACTCACAACGGGCAAAAATTCGTCCGTGTTAATCGACTTGGTACAGGAATCCCAGCACAC…
ATGGCCAGTTCCAGCAATTACAACACATACATGCAATACTTGAACCCCCCTCCTTATGCTGATCACGGTGCAAACCAGTTGATCCCGGCGGATCAGCTATCAAATCAGCAGGGTATAACTCCAAATTACGTGGGTGATTTAAACCTAGATGATCAGTTCAAAGGGAATGTCTGCCATGCTTTCACTTTAGAGGCAATAATTGACATATCTGCATATAACGAGCGAACAGTCAAAGGCGTTCCGGCATGGCTGCCTCTTGGGATTATGAGCAATTTTGAATATCCTTTAGCTCATACTGTGGCCGCGTTGCTCACAGGCAGCTATACAATCACCCAATTTACTCACAACGGGCAAAAATTCGTCCGTGTTAATCGACTTGGTACAGGAATCCCAGCACAC…
ATGGCCAGTTCCAGCAATTACAACACATACATGCAATACTTGAACCCCCCTCCTTATGCTGATCACGGTGCAAACCAGTTGATCCCGGCGGATCAGCTATCAAATCAGCAGGGTATAACTCCAAATTATGTGGGTGACTTAAACCTAGATGATCAGTTCAAAGGGAATGTCTGCCATGCTTTCACTTTAGAGGCAATAATTGACATATCTGCGTATAATGAACCAACAGTCAAAGGTGTTCCAGCATGGCTGCCTCTCGGGATTATGAGCAATTTTGAATATCCTTTAGCTCATACTGTGGCTGCGTTGCTCACAGGCAGCTATACAATCACCCAATTTACTCATAATGGGCAAAAATTCGTCCGTGTAAATCGACTCGGTACAGGAATCCCAGCACAC…
ATGGCCAGTTCCAGCAATTACAACACATACATGCAATACTTGAACCCCCCTCCTTATGCTGATCACGGTGCAAACCAGTTGATCCCGGCGGATCAGCTATCAAATCAGCAGGGTATAACTCCAAATTATGTGGGTGACTTAAACCTAGATGATCAGTTCAAAGGGAATGTCTGCCATGCTTTCACTTTAGAGGCAATAATTGACATATCTGCGTATAATGAACGAACAGTCAAAGGTGTTCCAGCATGGCTGCCTCTCGGGATTATGAGCAATTTTGAATATCCTTTAGCTCATACTGTGGCTGCGTTGCTCACAGGCAGCTATACAATCACCCAATTTACTCATAATGGGCAAAAATTCGTCCGTGTAAATCGACTCGGTACAGGAATCCCAGCACAC…
ATGGCCAGTTCCAGCAATTACAACACATACATGCAATACTTGAACCCCCCTCCTTATGCTGATCACGGTGCAAACCAGTTGATCCCGGCGGATCAGCTATCAAATCAGCAGGGTATAACTCCAAATTATGTGGGTGACTTAAACCTAGATGATCAGTTCAAAGGGAATGTCTGCCATGCTTTCACTTTAGAGGCAATAATTGACATATCTGCGTATAATGAACGAACAGTCAAAGGTGTTCCAGCATGGCTGCCTCTCGGGATTATGAGCAATTTTGAATATCCTTTAGCTCATACTGTGGCTGCGTTGCTTACAGGCAGCTATACAATCACCCAATTTACTCATAATGGGCAAAAATTCGTCCGTGTAAATCGACTCGGTACAGGAATCCCAGCACAC…
ATGGCCAGTTCCAGCAATTACAACACATACATGCAATACTTGAACTCCCCTCCTTATGCTGATCACGGTGCAAACCAGTTGATCCCGGCGGATCAGCTATCAAATCAGCAGGGTATAACTCCAAATTACGTGGGTGATTTAAACCTAGATGATCAGTTCAAAGGGAATGTCTGCCATGCTTTCACTTTAGAGGCAATAATTGACATATCTGCATATAACGAGCGAACAGTCAAAGGCGTTCCGGCATGGCTGCCTCTTGGGATTATGAGCAATTTTGAATATCCTTTAGCTCATACTGTGGCCGCGTTGCTCACAGGCAGCTATACAATCACCCAATTTACTCACAACGGGCAAAAATTCGTCCGTGTTAATCGACTTGGTACAGGAATCCCAGCACAC…
ATGGCCAGTTCCAGCAATTACAATACATACATGCAATACCTTAACCCCCCTCCCTATGCTGACCACGGTGCAAACCAGCTAATCCCGGCGGATCAGCTATCAAATCAGCAGGGTATAACTCCAAATTATGTGGGTGATTTAAACCTAGATGACCAGTTCAAAGGGAATGTCTGCCATGCTTTCACTTTAGAGGCAATAATTGACATATCTGCGTATAACGAACGAACAGTCAAAGGCGTTCCGGCATGGCTGCCTCTTGGGATCATGAGCAATTTCGAATATCCTTTAGCCCATACAGTGGCTGCGTTGCTCACAGGCAGCTATACAATCACCCAGTTTACTCATAATGGGCAAAAATTCGTCCGTGTCAATCGACTCGGTACAGGAATCCCGGCACAC…
ATGGCCAGTTCCAGCAATTACAATACATACATGCAATACCTTAACCCCCCTCCTTATGCTGACCACGGTGCAAACCAGTCAATCCCGGCGGATCAGCCATCAAATCAGCAGGGTATAACTCCACATTATGTGGGTGATTCAAACCTAGATGACCAGTTCAAAGGGAATGTCTGCCATGCTTTCACTTTAGAGGCAATAATTGACATATCTGCGTATAACGAACGAACAGTCAAAAGCGTTCCGGCATGGCTGCCTCTTGGGATCATGAGCAATTTCGAATATCCTTTAGCCCATACAGTGGCTGCGTTGCTCACAGGCAGCTATACAATCACCCAGTTTACTCATAATGGGCAAAAATTCGTCCGTGTCAATCGACTCGGTACAGGAATCCCGGCACAC…
ATGGCCAGTTCCAGCAATTACAATACATACATGCAATACCTTAACCCCCCTCCTTATGCTGACCACGGTGCAAACCAGTTAATCCCGGCGGATCAGCTATCAAATCAGCAGGGTATAACTCCAAATTATGTGGGTGATTTAAACCTAGATGACCAGTTCAAAGGGAATGTCTGCCATGCTTTCACTTTAGAGGCAATAATTGACATATCTGCGTATAACGAACGAACAGTCAAAGGCGTTCCGGCATGGCTGCCTCTTGGGATCATGAGCAATTTCGAATATCCTTTAGCCCATACAGTGGCTGCGTTGCTCACAGGCAGCTATACAATCACCCAGTTTACTCATAATGGGCAAAAATTCGTCCGTGTCAATCGACTCGGTACAGGAATCCCGGCACAC…
ATGGCCAGTTCCAGCAATTACAATACATACATGCAATACTTGAATCCCCCTCCTTATGCTGATCACGGTGCAAACCAGTTAATCCCGGCGGATCAGCTATCAAACCAGCAGGGTATAACTCCAAATTATGTGGGTGACTTAAACCTAGATGATCAGTTCAAAGGGAACGTCTGCCATGCTTTTACTTTAGAGGCAATAATTGACATATCTGCGTATAATGAACGAACAGTCAAAGGTGTTCCAGCATGGCTGCCTCTTGGGATTATGAGCAATTTTGAATATCCTTTAGCTCATACTGTGGCTGCGTTGCTCACAGGCAGCTATACAATCACCCAATTTACTCATAATGGGCAAAAATTTGTCCGTGTCAACCGACTCGGTACAGGAATCCCAGCACAC…
ATGGCCAGTTCCAGCAATTATAACACATACATGCAATACTTGAACCCCCCTCCTTATGCCGATCACGGTGCAAACCAGTTGATCCCGGCGGATCAGCTATCAAATCAGCAGGGTATAACTCCAAATTATGTGGGTGACTTAAACCTAGATGATCAGTTCAAAGGGAACGTCTGTCATGCTTTCACTTTAGAAGCAATAATTGACATATCTGCGTATAATGAACGAACAGTCAAAGGTGTTCCAGCATGGCTGCCTCTTGGGATTATGAGCAATTTTGAATACCCTTTAGCTCATACTGTGGCTGCGTTGCTTACAGGCAGCTATACAATCACCCAATTTACTCATAATGGGCAAAAATTCGTCCGTGTCAATCGACTCGGTACAGGAATCCCAGCACAC…
ATGGCCAGTTCCAGCAATTATAACACATACATGCAATACTTGAACCCCCCTCCTTATGCTGATCACGGTGCAAACCAGCTGATCCCGGCGGATCAGCTATCAAATCAGCAGGGTATAACTCCAAATTATGTGGGTGACTTAAACCTAGATGATCAGTTCAAAGGGAACGTCTGTCATGCTTTCACTTTAGAGGCAATAATTGACATATCTGCGTATAATGAACGAACAGTCAAAGGTGTTCCAGCATGGCTGCCTCTTGGGATTATGAGCAATTTTGAATATCCTTTAGCTCATACTGTGGCTGCGTTGCTCACAGGCAGCTATACAATCACCCAATTTACTCATAATGGGCAAAAATTCGTCCGTGTCAATCGACTCGGTACAGGAATCCCAGCACAC…
ATGGCCAGTTCCAGCAATTATAACACATACATGCAATACTTGAACCCCCCTCCTTATGCTGATCACGGTGCAAACCAGTTGATCCCGGCGGATCAGCTATCAAATCAGCAGGGTATAACTCCAAATTATGTGGGTGACTTAAACCTAGATGATCAGTTCAAAGGGAACGTCTGTCATGCTTTCACTTTAGAAGCAATAATTGACATATCTGCGTATAATGAACGAACAGTCAAAGGTGTTCCAGCATGGCTGCCTCTTGGGATTATGAGCAATTTTGAATATCCTTTAGCTCATACTGTGGCTGCGTTGCTTACAGGCAGCTATACAATCACCCAATTTACTCATAATGGGCAAAAATTCGTCCGTGTCAATCGACTCGGTACAGGAATCCCAGCACAC…
ATGGCCAGTTCCAGCAATTATAACACATACATGCAATACTTGAACCCCCCTCCTTATGCTGATCACGGTGCAAACCAGTTGATCCCGGCGGATCAGTTATCAAATCAGCAGGGTATAACTCCAAATTATGTGGGTGACTTAAACCTAGATGATCAGTTCAAAGGGAACGTCTGTCATGCTTTCACTTTAGAAGCAATAATTGACATATCTGCGTATAATGAACGAACAGTCAAAGGTGTTCCAGCATGGCTGCCTCTTGGGATTATGAGCAATTTTGAATATCCTTTAGCTCATACTGTGGCTGCATTGCTTACAGGCAGCTATACAATCACCCAATTTGCTCATAATGGGCAAAAATTCGTTCGTGTCAATCGACTCGGTACAGGAACCCCAGCACAC…
ATGGCCAGTTCCAGCAATTATAATACGTATATGCAATACCTGAACCCTCCCCCTTATGCTGATCATGGTGCAAATCAGTCAATCCCAGCAGACCAGCCATCAAATCAACATGGTATAACTCCGAATTATGTGGGCGACTTGAATCTAGATGATCAGTCCAAAGGGAATGTTTGTCACGCCTTCACTTTGGAAGCAATAATTGATATATCTGCTTATAATGAGCGGACGGTCAAAGGAGTCCCAGCGTGGCTGCCTCTTGGGATCATGAGCAATTTTGAATACCCTTTAGCCCACACTGTTGCTGCATTGCTTACAGGGAGCTACACGATTACCCAATTCACGCACAATGGACAAAAATTTGTTCGTGTTAATCGACTTGGGACAGGAATCCCAGCACAT…
ATGGCCAGTTCCAGCAATTATAATACGTATATGCAATACCTGAACCCTCCCCCTTATGCTGATCATGGTGCAAATCAGTTAATCCCAGCAGACCAGCTATCAAATCAACAAGGTATAACTCCGAATTATGTGGGCGATTTGAATCTAGATGATCAGTTTAAAGGGAATGTTTGTCACGCCTTCACTTTGGAAGCAATAATTGATATATCTGCTTATAATGAGCGGACGGTCAAAGGAGTCCCAGCGTGGCTGCCTCTTGGGATCATGAGCAATTTTGAATACCCTTTAGCCCACACTGTTGCTGCATTGCTTACAGGGAGCTACACGATTACCCAATTCACGCACAATGGGCAAAAATTTGTTCGTGTTAATCGACTTGGGACAGGAATCCCAGCACAT…
ATGGCCAGTTCCAGCAATTATAATACGTATATGCAATACCTGAACCCTCCCCCTTATGCTGATCATGGTGCAAATCAGTTAATCCCAGCAGACCAGCTATCAAATCAACATGGTATAACTCCGAATTATGTGGGCGACTTGAATCTAGATGATCAGTTTAAAGGGAATGTTTGTCACGCCTTCACTTTGGAAGCAATAATTGATATATCTGCTTATAATGAGCGGACGGTCAAAGGAGTCCCAGCGTGGCTGCCTCTTGGGATCATGAGCAATTTTGAATACCCTTTAGCCCACACTGTTGCTGCATTGCTTACAGGGAGCTACACGATTACCCAATTCACGCACAATGGACAAAAATTTGTTCGTGTTAATCGACTTGGGACAGGAATCCCAGCACAT…
ATGGCCAGTTCCAGCAATTATAATACGTATATGCAATACCTGAACCCTCCCCCTTATGCTGATCATGGTGCAAATCAGTTAATCCCAGCAGACCAGCTATCAAATCAACATGGTATAACTCCGAATTATGTGGGCGATTTGAATCTAGATGATCAGTTTAAAGGGAATGTTTGTCACGCCTTCACTTTGGAAGCAATAATTGATATATCTGCTTATAATGAGCGGACGGTCAAAGGAGTCCCAGCGTGGCTGCCTCTTGGGATCATGAGCAATTTTGAATACCCTTTAGCCCACACTGTTGCTGCATTGCTTACAGGGAGCTACACGATTACCCAATTCACGCACAATGGGCAAAAATTTGTTCGTGTTAATCGACTTGGGACAGGAATCCCAGCACAT…
ATGGCCAGTTCCAGCAATTATAATACGTATATGCAATACCTGAACCCTCCCCCTTATGCTGATCATGGTGCAAATCAGTTAATCCCAGCAGATCAGCTATCAAATCAACATGGTATAACTCCGAATTATGTGGGCGATTTGAATCTAGATGATCAGTTTAAAGGGAATGTTTGTCACGCCTTCACTTTGGAAGCAATAATTGATATATCTGCTTATAATGAGCGGACGGTCAAAGGAGTCCCAGCGTGGCTGCCTCTTGGGATCATGAGCAATTTTGAATACCCTTTAGCCCACACTGTTGCTGCATTGCTTACAGGGAGCTACACGATTACCCAATTCACGCACAATGGGCAAAAATTTGTTCGTGTTAATCGACTTGGGACAGGAATCCCAGCACAT…
ATGGCCAGTTCTAGCAATTACAACACATACATGCAATACTTGAACCCTCCCCCTTATGCTGATCACGGTGCAAACCAGTTAATCCCAGCAGACCAGCTATCAAATCAGCATGGTATAACTCCAAATTATGTGGGCGATTTAAACTTAGATGACCAGTTTAAAGGGAATGTCTGCCATGCTTTCACTTTAGAGGCGATAATTGACATATCTGCGTATAACGAGCGAACAGTCAAAGGTGTCCCAGCATGGCTGCCTCTTGGGATTATGAGCAATTTTGAATATCCTTTAGCTCATACTGTGGCTGCATTGCTCACAGGCAGCTATACAATCACCCAATTTACTCACAACGGGCAAAAATTTGTCCGTGTCAATCGACTCGGTACAGGAATCCCGGCACAC…
ATGGCCAGTTCTAGCAATTACAACACATACATGCAATACTTGAACCCTCCTCCTTATGCTGATCACGGTGCAAACCAGTTAATCCCAGCAGACCAGCTATCAAATCAGCATGGTATAACTCCAAATTATGTGGGCGATTTAAACTTAGATGACCAGTTTAAAGGGAATGTCTGCCATGCTTTCACTTTAGAGGCGATAATTGACATATCTGCGTATAACGAGCGAACAGTCAAAGGTGTCCCAGCATGGCTGCCTCTTGGGATTATGAGCAATTTCGAATATCCTTTAGCTCATACCGTGGCTGCATTGCTCACAGGCAGCTATACAATCACCCAATTTACTCACAACGGGCAAAAATTTGTCCGTGTCAATCGACTCGGTACAGGAATCCCGGCACAC…
ATGGCCAGTTCTAGCAATTACAACACATACATGCAATACTTGAACCCTCCTCCTTATGCTGATCACGGTGCAAACCAGTTAATCCCGGCAGACCAGCTATCAAATCAGCATGGTATAACTCCAAATTATGTGGGCGATTTAAACTTAGATGACCAGTTTAAAGGGAATATCTGCCACGCTTTCACTTTAGAAGCGATAATTGACATATCTGCGTATAACGAGCGAACAGTCAAAGGTGTCCCAGCATGGCTGCCTCTTGGGATTATGAGCAATTTTGAATATCCTTTAGCTCATACTGTGGCTGCATTGCTCACAGGCAGCTATACAATCACCCAATTTACTCACAACGGGCAAAAATTTGTCCGTGTCAATCGACTCGGTACAGGAATCCCGGCACAC…
ATGGCCAGTTCTAGCAATTACAACACATACATGCAATACTTGAACCCTCCTCCTTATGCTGATCACGGTGCAAACCAGTTAATCCCGGCAGACCAGCTATCAAATCAGCATGGTATAACTCCAAATTATGTGGGCGATTTAAACTTAGATGACCAGTTTAAAGGGAATATCTGCCACGCTTTCACTTTAGAAGCGATAATTGACATATCTGCGTATAACGAGCGAACAGTCAAAGGTGTCCCAGCATGGCTGCCTCTTGGGATTATGAGCAATTTTGAATATCCTTTAGCTCATACTGTGGCTGCATTGCTCACAGGCAGCTATACAATCACCCAATTTACTCACAACGGGCAAAAATTTGTCCGTGTCAATCGACTCGGTACAGGAATCCCGGCACAC…
ATGGCCAGTTCTAGCAATTACAACACATACATGCAATACTTGAACCCTCCTCCTTATGCTGATCACGGTGCAAACCAGTTAATCCCGGCAGACCAGCTATCAAATCAGCATGGTATAACTCCAAATTATGTGGGCGATTTAAACTTAGATGACCAGTTTAAAGGGAATGTCTGCCACGCTTTCACTTTAGAGGCGATAATTGACATATCTGCGTATAACGAGCGAACAGTCAAAGGTGTCCCAGCATGGCTGCCTCTTGGGATTATGAGCAATTTTGAATATCCTTTAGCTCATACTGTGGCTGCATTGCTCACAGGCAGCTATACAATCACCCAATTTACTCACAACGGGCAAAAATTTGTCCGTGTCAATCGACTCGGTACAGGAATCCCGGCACAC…
ATGGCCAGTTCTAGCAATTACAACACATACATGCAATACTTGAACCCTCCTCCTTATGCTGATCACGGTGCAAACCAGTTAATCCCGGCAGACCAGCTATCAAATCAGCATGGTATAACTCCAAATTATGTGGGCGATTTAAACTTAGATGACCAGTTTAAAGGGAATGTCTGCCACGCTTTCACTTTAGAGGCGATAATTGACATATCTGCGTATAACGAGCGAACAGTCAAAGGTGTCCCAGCATGGCTGCCTCTTGGGATTATGAGCAATTTTGAATATCCTTTAGCTCATACTGTGGCTGCATTGCTCACAGGCAGCTATACAATCACCCAATTTACTCACAACGGGCAAAAATTTGTCCGTGTCAATCGACTCGGGACAGGAATCCCGGCACAC…
ATGGCCAGTTCTAGCAATTACAACACATACATGCAATACTTGAACCCTCCTCCTTATGCTGATCACGGTGCAAACCAGTTAATCCCGGCAGACCAGCTATCAAATCAGCATGGTATAACTCCAAATTATGTGGGCGATTTAAACTTAGATGACCAGTTTAAAGGGAATGTCTGCCACGCTTTCACTTTAGAGGCGATAATTGACATATCTGCGTATAACGAGCGAACAGTCAAAGGTGTCCCAGCATGGCTGCCTCTTGGGATTATGAGCAATTTCGAATATCCTTTAGCTCATACCGTGGCTGCATTGCTCACAGGCAGCTATACAATCACCCAATTTACTCACAACGGGCAAAAATTTGTCCGTGTCAATCGACTCGGTACAGGAATCCCGGCACAC…
ATGGCCAGTTCTAGCAATTACAACACATACATGCAATACTTGAACCCTCCTCCTTATGCTGATCACGGTGCAAACCAGTTAATCCCGGCAGACCAGCTATCAAATCAGCATGGTATAACTCCAAATTATGTGGGCGATTTAAACTTAGATGACCAGTTTAAAGGGAATGTCTGCCACGCTTTCACTTTAGAGGCGATAATTGACATATCTGCGTATAACGAGCGAACAGTCAAAGGTGTCCCAGCATGGCTGCCTCTTGGGATTATGAGCAATTTCGAATATCCTTTAGCTCATACCGTGGCTGCATTGCTCACAGGCAGCTATACAATCACCCAATTTACTCACAACGGGCAAAAATTTGTCCGTGTCAATCGACTCGGTACAGGAATCCCGGCACAC…
ATGGCCAGTTCTAGCAATTACAACACATACATGCAATACTTGAACCCTCCTCCTTATGCTGATCACGGTGCAAACCAGTTAATCCCGGCAGACCAGCTATCAAATCAGCATGGTATAACTCCAAATTATGTGGGCGATTTAAACTTAGATGACCAGTTTAAAGGGAATGTCTGCCACGCTTTCACTTTAGAGGCGATAATTGACATATCTGCGTATAACGAGCGAACAGTCAAAGGTGTCCCAGCATGGCTGCCTCTTGGGATTATGAGCAATTTTGAATATCCTTTAGCTCATACTGTGGCTGCATTGCTCACAGGCAGCTATACAATCACCCAATTTACTCACAACGGGCAAAAATTTGTCCGTGTCAATCGACTCGGTACAGGAATCCCGGCACAC…
ATGGCCAGTTCTAGCAATTACAACACATACATGCAATACTTGAACCCTCCTCCTTATGCTGATCACGGTGCAAACCAGTTAATCCCGGCAGACCAGCTATCAAATCAGCATGGTATAACTCCAAATTATGTGGGCGATTTAAACTTAGATGACCAGTTTAAAGGGAATGTCTGCCACGCTTTCACTTTAGAGGCGATAATTGACATATCTGCGTATAACGAGCGAACAGTCAAAGGTGTCCCAGCATGGCTGCCTCTTGGGATTATGAGCAATTTTGAATATCCTTTAGCTCATACTGTGGCTGCATTGCTCACAGGCAGCTATACAATCACCCAATTTACTCACAACGGGCAAAAATTTGTCCGTGTCAATCGACTCGGTACAGGAATCCCGGCACAC…
ATGGCCAGTTCTAGCAATTACAACACATACATGCAATACTTGAACCCTCCTCCTTATGCTGATCACGGTGCAAACCAGTTAATCCCGGCAGACCAGCTATCAAATCAGCATGGTATAACTCCAAATTATGTGGGCGATTTAAACTTAGATGACCAGTTTAAAGGGAATGTCTGCCACGCTTTCACTTTAGAGGCGATAATTGACATATCTGCGTATAACGAGCGAACAGTCAAAGGTGTCCCAGCATGGCTGCCTCTTGGGATTATGAGCAATTTCGAATATCCTTTAGCTCATACCGTGGCTGCATTGCTCACAGGCAGCTATACAATCACCCAATTTACTCACAACGGGCAAAAATTTGTCCGTGTCAATCGACTCGGTACAGGAATCCCGGCACAC…
ATGGCCAGTTCTAGCAATTACAACACATACATGCAATACTTGAACCCTCCTCCTTATGCTGATCACGGTGCAAACCAGTTAATCCCGGCAGACCAGCTATCAAATCAGCATGGTATAACTCCAAATTATGTGGGCGATTTAAACTTAGATGACCAGTTTAAAGGGAATGTCTGCCACGCTTTCACTTTAGAGGCGATAATTGACATATCTGCGTATAACGAGCGAACAGTCAAAGGTGTCCCAGCATGGCTGCCTCTTGGGATTATGAGCAATTTTGAATATCCTTTAGCTCATACTGTGGCTGCATTGCTCACAGGCAGCTATACAATCACCCAATTTACTCACAACGGGCAAAAATTTGTCCGTGTCAATCGACTCGGTACAGGAATCCCGGCACAC…
ATGGCCAGTTCTAGCAATTACAACACATACATGCAATACTTGAACCCTCCTCCTTATGCTGATCACGGTGCAAACCAGTTAATCCCGGCAGACCAGCTATCAAATCAGCATGGTATAACTCCAAATTATGTGGGCGATTTAAACTTAGATGACCAGTTTAAAGGGAATGTCTGCCACGCTTTCACTTTAGAGGCGATAATTGACATATCTGCGTATAACGAGCGAACAGTCAAAGGTGTCCCAGCATGGCTGCCTCTTGGGATTATGAGCAATTTTGAATATCCTTTAGCTCATACTGTGGCTGCATTGCTCACAGGCAGCTATACAATCACCCAATTTACTCACAACGGGCAAAAATTTGTCCGTGTCAATCGACTCGGTACAGGAATCCCGGCACAC…
ATGGCCAGTTCTAGCAATTACAACACATACATGCAATACTTGAACCCTCCTCCTTATGCTGATCACGGTGCAAACCAGTTAATCCCGGCAGACCAGCTATCAAATCAGCATGGTATAACTCCAAATTATGTGGGCGATTTAAACTTAGATGACCAGTTTAAAGGGAATGTCTGCCACGCTTTCACTTTAGAGGCGATAATTGACATATCTGCGTATAACGAGCGAACAGTCAAAGGTGTTCCAGCATGGCTGCCTCTTGGGATTATGAGCAATTTTGAATATCCTTTAGCTCATACTGTGGCTGCATTGCTCACAGGCAGCTATACAATCACCCAATTTACTCACAACGGGCAAAAATTCGTCCGTGTCAATCGACTCGGTACAGGAATCCCGGCACAC…
ATGGCCAGTTCTAGCAATTACAACACATACATGCAATACTTGAACCCTCCTCCTTATGCTGATCACGGTGCAAACCAGTTAATCCCGGCAGATCAGCTATCAAATCAGCATGGTATAACTCCAAATTATGTGGGCGATTTAAACTTAGATGACCAGTTTAAAGGGAATGTCTGCCACGCTTTCACTTTAGAGGCGATAATTGACATATCTGCGTATAACGAGCGAACAGTCAAAGGTGTCCCAGCATGGCTGCCTCTTGGGATTATGAGCAATTTTGAATATCCTTTAGCTCATACTGTGGCTGCATTGCTCACAGGCAGCTATACAATCACCCAATTTACTCACAACGGGCAAAAATTTGTCCGTGTCAATCGACTCGGTACAGGAATCCCGGCACAC…
ATGGCCAGTTCTAGCAATTACAACACATACATGCAATACTTGAACCCTCCTCCTTATGCTGATCACGGTGCAAACCAGTTGATCCCGGCAGACCAGCTATCAAATCAGCATGGTATAACTCCAAATTATGTGGGCGATTTAAACTTAGATGACCAGTTTAAAGGGAATGTCTGCCACGCTTTCACTTTAGAGGCGATAATTGACATATCTGCGTATAACGAGCGAACAGTCAAAGGTGTCCCAGCATGGCTGCCTCTTGGGATTATGAGCAATTTTGAATATCCTTTAGCTCATACTGTGGCTGCATTGCTCACAGGCAGCTATACAATCACCCAATTTACTCACAACGGGCAAAAATTTGTCCGTGTCAATCGACTCGGTACAGGAATCCCGGCACAC…
ATGGCCAGTTCTAGCAATTACAACACATACATGCAATACTTGAACCCTCCTCCTTATGCTGATCACGGTGCAAACCAGTTGATCCCGGCAGACCAGCTATCAAATCAGCATGGTATAACTCCAAATTATGTGGGCGATTTAAACTTAGATGACCAGTTTAAAGGGAATGTCTGCCACGCTTTCACTTTAGAGGCGATAATTGACATATCTGCGTATAACGAGCGAACAGTCAAAGGTGTCCCAGCATGGCTGCCTCTTGGGATTATGAGCAATTTTGAATATCCTTTAGCTCATACTGTGGCTGCATTGCTCACAGGCAGCTATACAATCACCCAATTTACTCACAACGGGCAAAAATTTGTCCGTGTCAATCGACTCGGTACAGGAATCCCGGCACAC…

## Sheet: GP part 1
CTCATCTTAATCCAAGGGATAAAAACTCTCCCTATTTTGGAGATAGCCAGCAACGATCAACCCCAAAATGTGGATTCGGTATGCTCCGGAACTCTCCAGAAAACAGAAGACGTCCATCTGATGGGATTTACACTGAGCGGGCAGAAAGTTGCTGATTCCCCTTTGGAGGCATCCAAGCGATGGGCTTTCAGGACAGGTGTACCTCCTAAGAATGTTGAGTATACGGAAGGGGAGGAAGCCAAAACATGCTACAATATAAGTGTAACGGATCCCTCTGGAAAATCCTTGCTGTTAGATCCTCCCACCAACGTCCGAGACTATCCTAAATGCAAAACTATCCATCACATTCAAGGTCAAAACCCTCATGCGCAGGGGATCGCCCTCCATTTGTGGGGAGCA…
CTCATCTTAATCCAAGGGATAAAAACTCTCCCTATTTTGGAGATAGCCAGTAACGATCAACCCCAAAATGTGGATTCGGTATGCTCCGGAACCCTCCAGAAAACAGAAGACGTCCATCTGATGGGATTTACACTGAGCGGGCAGAAAGTTGCTGATTCCCCTTTGGAGGCATCCAAGCGATGGGCTTTCAGGACAGGTGTACCTCCTAAGAATGTTGAGTATACGGAAGGGGAGGAAGCCAAAACATGCTACAATATAAGTGTAACGGATCCCTCTGGAAAATCCTTGCTGTTAGATCCTCCCACCAACGTTCGTGACTATCCTAAATGCAAAACTATCCATCACATTCAAGGTCAAAACCCTCATGCGCAGGGGATCGCCCTCCATTTGTGGGGAGCA…
CTCATCTTAATCCAAGGGATAAAAACTCTCCCTATTTTGGAGATAGCCAGTAACGATCAACCCCAAAATGTGGATTCGGTATGCTCCGGAACTCTCCAGAAAACAGAAGACGTCCATCTGATGGGATTTACACTGAGCGGGCAAAAAGTTGCTGATTCCCCTTTGGAGGCATCCAAGCGATGGGCTTTCAGGACAGGTGTACCTCCTAAGAATGTTGAGTATACGGAAGGGGAGGAAGCCAAAACATGCTACAATATAAGTGTAACGGATCCCTCTGGAAAATCCTTGCTGTTAGATCCTCCCACCAACGTCCGTGACTATCCTAAATGCAAAACTATCCATCACATTCAAGGTCAAAACCCTCATGCGCAGGGGATCGCCCTCCATTTGTGGGGAGCA…
CTCATCTTAATCCAAGGGATAAAAACTCTCCCTATTTTGGAGATAGCCAGTAACGATCAACCCCAAAATGTGGATTCGGTATGCTCCGGAACTCTCCAGAAAACAGAAGACGTCCATCTGATGGGATTTACACTGAGCGGGCAGAAAGTCGCTGATTCCCCTTTGGAGGCATCCAAGCGATGGGCTTTCAGGACAGGTGTACCTCCTAAGAATGTTGAGTATACGGAAGGGGAGGAAGCCAAAACATGCTACAATATAAGTGTAACAGATCCCTCTGGAAAATCCTTGCTGTTAGATCCTCCCACCAACGTCCGTGACTATCCTAAATGCAAAACTATCCATCACATTCAAGGTCAAAACCCTCATGCGCAGGGGATCGCCCTCCATTTGTGGGGAGCA…
CTCATCTTAATCCAAGGGATAAAAACTCTCCCTATTTTGGAGATAGCCAGTAACGATCAACCCCAAAATGTGGATTCGGTATGCTCCGGAACTCTCCAGAAAACAGAAGACGTCCATCTGATGGGATTTACACTGAGCGGGCAGAAAGTTGCTGACTCCCCTTTGGAGGCATCCAAGCGATGGGCTTTCAGGACAGGTGTACCTCCTAAGAATGTTGAGTATACGGAAGGGGAGGAAGCCAAAACATGCTACAATATAAGTGTAACGGATCCCTCTGGAAAATCCTTGCTGTTAGATCCTCCCACCAACGTCCGAGACTATCCTAAATGCAAAACTATCCATCACATTCAAGGTCAAAACCCTCATGCGCAGGGGATCGCCCTCCATTTGTGGGGAGCA…
CTCATCTTAATCCAAGGGATAAAAACTCTCCCTATTTTGGAGATAGCCAGTAACGATCAACCCCAAAATGTGGATTCGGTATGCTCCGGAACTCTCCAGAAAACAGAAGACGTCCATCTGATGGGATTTACACTGAGCGGGCAGAAAGTTGCTGATTCCCCTTTGGAGGCATCCAAACGATGGGCTTTCAGGACAGGTGTACCTCCTAAGAATGTTGAGTATACAGAAGGGGAGGAAGCCAAAACATGCTACAATATAAGTGTAACGGATCCCTCTGGAAAATCCTTGCTGTTAGATCCTCCCACCAACGTCCGTGACTATCCTAAATGCAAAACTATCCATCACATTCAAGGTCAAAATCCTCATGCGCAGGGAATCGCCCTCCATTTGTGGGGAGCA…
CTCATCTTAATCCAAGGGATAAAAACTCTCCCTATTTTGGAGATAGCCAGTAACGATCAACCCCAAAATGTGGATTCGGTATGCTCCGGAACTCTCCAGAAAACAGAAGACGTCCATCTGATGGGATTTACACTGAGCGGGCAGAAAGTTGCTGATTCCCCTTTGGAGGCATCCAAACGATGGGCTTTCAGGACAGGTGTACCTCCTAAGAATGTTGAGTATACAGAAGGGGAGGAAGCCAAAACATGCTACAATATAAGTGTAACGGATCCCTCTGGAAAATCCTTGCTGTTAGATCCTCCCACCAACGTCCGTGACTATCCTAAATGCAAAACTATCCATCACATTCAAGGTCAAAATCCTCATGCGCAGGGAATCGCCCTCCATTTGTGGGGAGCA…
CTCATCTTAATCCAAGGGATAAAAACTCTCCCTATTTTGGAGATAGCCAGTAACGATCAACCCCAAAATGTGGATTCGGTATGCTCCGGAACTCTCCAGAAAACAGAAGACGTCCATCTGATGGGATTTACACTGAGCGGGCAGAAAGTTGCTGATTCCCCTTTGGAGGCATCCAAACGATGGGCTTTCAGGACAGGTGTACCTCCTAAGAATGTTGAGTATACAGAAGGGGAGGAAGCCAAAACATGCTACAATATAAGTGTAACGGATCCCTCTGGAAAATCCTTGCTGTTAGATCCTCCCACCAACGTCCGTGACTATCCTAAATGCAAAACTATCCATCACATTCAAGGTCAAAACCCTCATGCGCAGGGAATCGCCCTCCATTTGTGGGGAGCA…
CTCATCTTAATCCAAGGGATAAAAACTCTCCCTATTTTGGAGATAGCCAGTAACGATCAACCCCAAAATGTGGATTCGGTATGCTCCGGAACTCTCCAGAAAACAGAAGACGTCCATCTGATGGGATTTACACTGAGCGGGCAGAAAGTTGCTGATTCCCCTTTGGAGGCATCCAAGCGATGGGCTTTCAGGACAGGTGTACCTCCTAAGAATGTTGAGTATACGGAAGGGGAGGAAGCCAAAACATGCTACAATATAAGTGTAACGGATCCCTCTGGAAAATCCTTGCTGTTAGATCCTCCCACCAATGTCCGTGACTATCCTAAATGCAAAACTATCCATCACATTCAAGGTCAAAACCCTCATGCGCAGGGGATCGCCCTCCATTTGTGGGGAGCA…
CTCATCTTAATCCAAGGGATAAAAACTCTCCCTATTTTGGAGATAGCCAGTAACGATCAACCCCAAAATGTGGATTCGGTATGCTCCGGAACTCTCCAGAAAACAGAAGACGTCCATCTGATGGGATTTACACTGAGCGGGCAGAAAGTTGCTGATTCCCCTTTGGAGGCATCCAAGCGATGGGCTTTCAGGACAGGTGTACCTCCTAAGAATGTTGAGTATACGGAAGGGGAGGAAGCCAAAACATGCTACAATATAAGTGTAACGGATCCCTCTGGAAAATCCTTGCTGTTAGATCCTCCCACCAACGTCCGTGACTATCCTAAATGCAAAACTATCCATCACATTCAAGGTCAAAACCCTCATGCGCAGGGGATCGCCCTCCATTTGTGGGGAGCA…
CTCATCTTAATCCAAGGGATAAAAACTCTCCCTATTTTGGAGATAGCCAGTAACGATCAACCCCAAAATGTGGATTCGGTATGCTCCGGAACTCTCCAGAAAACAGAAGACGTCCATCTGATGGGATTTACACTGAGCGGGCAGAAAGTTGCTGATTCCCCTTTGGAGGCATCCAAGCGATGGGCTTTCAGGACAGGTGTACCTCCTAAGAATGTTGAGTATACGGAAGGGGAGGAAGCCAAAACATGCTACAATATAAGTGTAACGGATCCCTCTGGAAAATCCTTGCTGTTAGATCCTCCCACCAACGTCCGTGACTATCCTAAATGCAAAACTATCCATCACATTCAAGGTCAAAACCCTCATGCGCAGGGGATCGCCCTCCATTTGTGGGGAGCA…
CTCATCTTAATCCAAGGGATAAAAACTCTCCCTATTTTGGAGATAGCCAGTAACGATCAACCCCAAAATGTGGATTCGGTATGCTCCGGAACTCTCCAGAAAACAGAAGACGTCCATCTGATGGGATTTACACTGAGCGGGCAGAAAGTTGCTGATTCCCCTTTGGAGGCATCCAAGCGATGGGCTTTCAGGACAGGTGTACCTCCTAAGAATGTTGAGTATACGGAAGGGGAGGAAGCCAAAACATGCTACAATATAAGTGTAACGGATCCCTCTGGAAAATCCTTGCTGTTAGATCCTCCCACCAACGTCCGTGACTATCCTAAATGCAAAACTATCCATCACATTCAAGGTCAAAACCCTCATGCGCAGGGGATCGCCCTCCATTTGTGGGGAGCA…
CTCATCTTAATCCAAGGGATAAAAACTCTCCCTATTTTGGAGATAGCCAGTAACGATCAACCCCAAAATGTGGATTCGGTATGCTCCGGAACTCTCCAGAAAACAGAAGACGTCCATCTGATGGGATTTACACTGAGCGGGCAGAAAGTTGCTGATTCCCCTTTGGAGGCATCCAAGCGATGGGCTTTCAGGACAGGTGTACCTCCTAAGAATGTTGAGTATACGGAAGGGGAGGAAGCCAAAACATGCTACAATATAAGTGTAACAGATCCCTCTGGAAAATCCTTGCTGTTAGATCCTCCCACCAACGTCCGTGACTATCCTAAATGCAAAACTATCCATCACATTCAAGGTCAAAACCCTCATGCGCAGGGGATCGCCCTCCATTTGTGGGGAGCA…
CTCATCTTAATCCAAGGGATAAAAACTCTCCCTATTTTGGAGATAGCCAGTAACGATCAACCCCAAAATGTGGATTCGGTATGCTCCGGAACTCTCCAGAAAACAGAAGACGTCCATCTGATGGGATTTACACTGAGCGGGCAGAAAGTTGCTGATTCCCCTTTGGAGGCATCCAAGCGATGGGCTTTCAGGACAGGTGTACCTCCTAAGAATGTTGAGTATACGGAAGGGGAGGAAGCCAAAACATGCTACAATATAAGTGTAACGGATCCCTCTGGAAAATCCTTGCTGTTAGATCCTCCCACCAACGTCCGTGACTATCCTAAATGCAAAACTATCCATCACATTCAAGGTCAAAACCCTCATGCGCAGGGGATCGCCCTCCATTTGTGGGGAGCA…
CTCATCTTAATCCAAGGGATAAAAACTCTCCCTATTTTGGAGATAGCCAGTAACGATCAACCCCAAAATGTGGATTCGGTATGCTCCGGAACTCTCCAGAAAACAGAAGACGTCCATCTGATGGGATTTACACTGAGCGGGCAGAAAGTTGCTGATTCCCCTTTGGAGGCATCCAAGCGATGGGCTTTCAGGACAGGTGTACCTCCTAAGAATGTTGAGTATACGGAAGGGGAGGAAGCCAAAACATGCTACAATATAAGTGTAACAGATCCCTCTGGAAAATCCTTGCTGTTAGATCCTCCCACCAACGTCCGTGACTATCCTAAATGCAAAACTATCCATCACATTCAAGGTCAAAACCCTCATGCGCAGGGGATCGCCCTCCATTTGTGGGGAGCA…
CTCATCTTAATCCAAGGGATAAAAACTCTCCCTATTTTGGAGATAGCCAGTAACGATCAACCCCAAAATGTGGATTCGGTATGCTCCGGAACTCTCCAGAAAACAGAAGACGTCCATCTGATGGGATTTACACTGAGCGGGCAGAAAGTTGCTGATTCCCCTTTGGAGGCATCCAAGCGATGGGCTTTCAGGACAGGTGTACCTCCTAAGAATGTTGAGTATACGGAAGGGGAGGAAGCCAAAACATGCTACAATATAAGTGTAACAGATCCCTCTGGAAAATCCTTGCTGTTAGATCCTCCCACCAACGTCCGTGACTATCCTAAATGCAAAACTATCCATCACATTCAAGGTCAAAACCCTCATGCGCAGGGGATCGCCCTCCATTTGTGGGGAGCA…
CTCATCTTAATCCAAGGGATAAAAACTCTCCCTATTTTGGAGATAGCCAGTAACGATCAACCCCAAAATGTGGATTCGGTATGCTCCGGAACTCTCCAGAAAACAGAAGACGTCCATCTGATGGGATTTACACTGAGCGGGCAGAAAGTTGCTGATTCCCCTTTGGAGGCATCCAAGCGATGGGCTTTCAGGACAGGTGTACCTCCTAAGAATGTTGAGTATACGGAAGGGGAGGAAGCCAAAACATGCTACAATATAAGTGTAACGGATCCCTCTGGAAAATCCTTGCTGTTAGATCCTCCCACCAACGTCCGAGACTATCCTAAATGCAAAACTATCCATCACATTCAAGGTCAAAACCCTCATGCGCAGGGGATCGCCCTCCATTTGTGGGGAGCA…
CTCATCTTAATCCAAGGGATAAAAACTCTCCCTATTTTGGAGATAGCCAGTAACGATCAACCCCAAAATGTGGATTCGGTATGCTCCGGAACTCTCCAGAAAACAGAAGACGTCCATCTGATGGGATTTACACTGAGCGGGCAGAAAGTTGCTGATTCCCCTTTGGAGGCATCCAAGCGATGGGCTTTCAGGACAGGTGTACCTCCTAAGAATGTTGAGTATACGGAAGGGGAGGAAGCCAAAACATGCTACAATATAAGTGTAACGGATCCCTCTGGAAAATCCTTGCTGTTAGATCCTCCCACCAACGTCCGAGACTATCCTAAATGCAAAACTATCCATCACATTCAAGGTCAAAACCCTCATGCGCAGGGGATCGCCCTCCATTTGTGGGGAGCA…
CTCATCTTAATCCAAGGGATAAAAACTCTCCCTATTTTGGAGATAGCCAGTAACGATCAACCCCAAAATGTGGATTCGGTATGCTCCGGAACTCTCCAGAAAACAGAAGACGTCCATCTGATGGGATTTACACTGAGCGGGCAGAAAGTTGCTGATTCCCCTTTGGAGGCATCCAAGCGATGGGCTTTCAGGACAGGTGTACCTCCTAAGAATGTTGAGTATACGGAAGGGGAGGAAGCCAAAACATGCTACAATATAAGTGTAACGGATCCCTCTGGAAAATCCTTGCTGTTAGATCCTCCCACCAACGTCCGAGACTATCCTAAATGCAAAACTATCCATCACATTCAAGGTCAAAACCCTCATGCGCAGGGGATCGCCCTCCATTTGTGGGGAGCA…
CTCATCTTAATCCAAGGGATAAAAACTCTCCCTATTTTGGAGATAGCCAGTAACGATCAACCCCAAAATGTGGATTCGGTATGCTCCGGAACTCTCCAGAAAACAGAAGACGTCCATCTGATGGGATTTACACTGAGCGGGCAGAAAGTTGCTGATTCCCCTTTGGAGGCATCCAAGCGATGGGCTTTCAGGACAGGTGTACCTCCTAAGAATGTTGAGTATACGGAAGGGGAGGAAGCCAAAACATGCTACAATATAAGTGTAACGGATCCCTCTGGAAAATCCTTGCTGTTAGATCCTCCCACCAACGTCCGAGACTATCCTAAATGCAAAACTATCCATCACATTCAAGGTCAAAACCCTCATGCGCAGGGGATCGCCCTCCATTTGTGGGGAGCA…
CTCATCTTAATCCAAGGGATAAAAACTCTCCCTATTTTGGAGATAGCCAGTAACGATCAACCCCAAAATGTGGATTCGGTATGCTCCGGAACTCTCCAGAAAACAGAAGACGTCCATCTGATGGGATTTACACTGAGCGGGCAGAAAGTTGCTGATTCCCCTTTGGAGGCATCCAAGCGATGGGCTTTCAGGACAGGTGTACCTCCTAAGAATGTTGAGTATACGGAAGGGGAGGAAGCCAAAACATGCTACAATATAAGTGTAACGGATCCCTCTGGAAAATCCTTGCTGTTAGATCCTCCCACCAACGTCCGAGACTATCCTAAATGCAAAACTATCCATCACATTCAAGGTCAAAACCCTCATGCGCAGGGGATCGCCCTCCATTTGTGGGGAGCA…
CTCATCTTAATCCAAGGGATAAAAACTCTCCCTATTTTGGAGATAGCCAGTAACGATCAACCCCAAAATGTGGATTCGGTATGCTCCGGAACTCTCCAGAAAACAGAAGACGTCCATCTGATGGGATTTACACTGAGCGGGCAGAAAGTTGCTGATTCCCCTTTGGAGGCATCCAAGCGATGGGCTTTCAGGACAGGTGTACCTCCTAAGAATGTTGAGTATACGGAAGGGGAGGAAGCCAAAACATGCTACAATATAAGTGTAACGGATCCCTCTGGAAAATCCTTGCTGTTAGATCCTCCCACCAACGTCCGAGACTATCCTAAATGCAAAACTATCCATCACATTCAAGGTCAAAACCCTCATGCGCAGGGGATCGCCCTCCATTTGTGGGGAGCA…
CTCATCTTAATCCAAGGGATAAAAACTCTCCCTATTTTGGAGATAGCCAGTAACGATCAACCCCAAAATGTGGATTCGGTATGCTCCGGAACTCTCCAGAAAACAGAAGACGTCCATCTGATGGGATTTACACTGAGCGGGCAGAAAGTTGCTGATTCCCCTTTGGAGGCATCCAAGCGATGGGCTTTCAGGACAGGTGTACCTCCTAAGAATGTTGAGTATACGGAAGGGGAGGAAGCCAAAACATGCTACAATATAAGTGTAACGGATCCCTCTGGAAAATCCTTGCTGTTAGATCCTCCCACCAACGTCCGAGACTATCCTAAATGCAAAACTATCCATCACATTCAAGGTCAAAACCCTCATGCGCAGGGGATCGCCCTCCATTTGTGGGGAGCA…
CTCATCTTAATCCAAGGGATAAAAACTCTCCCTATTTTGGAGATAGCCAGTAACGATCAACCCCAAAATGTGGATTCGGTATGCTCCGGAACTCTCCAGAAAACAGAAGACGTCCATCTGATGGGATTTACACTGAGCGGGCAGAAAGTTGCTGATTCCCCTTTGGAGGCATCCAAGCGATGGGCTTTCAGGACAGGTGTACCTCCTAAGAATGTTGAGTATACGGAAGGGGAGGAAGCCAAGACATGCTACAATATAAGTGTAACGGATCCCTCTGGAAAATCCTTGCTGTTAGATCCTCCCACCAACGTCCGAGACTATCCTAAATGCAAAACTATCCATCACATTCAAGGTCAAAACCCTCATGCGCAGGGGATCGCCCTCCATTTGTGGGGAGCA…
CTCATCTTGATCCAAGGGATAAAAACTCTCCCTATTTTGGAGATAGCCAGTAACGATCAACCCCAAAATGTGGATTCGGTATGCTCCGGAACTCTCCAGAAAACAGAAGACGTCCATCTGATGGGATTTACACTGAGCGGGCAGAAAGTTGCTGATTCCCCTTTGGAGGCATCCAAGCGATGGGCTTTCAGGACAGGTGTACCTCCTAAGAATGTTGAGTATACGGAAGGGGAGGAAGCCAAAACATGCTACAATATAAGTGTAACGGATCCCTCTGGAAAATCCTTGCTGTTAGATCCTCCCACCAACGTCCGAGACTATCCTAAATGCAAAACTATCCATCACATTCAAGGTCAAAACCCTCATGCGCAGGGGATCGCCCTCCATTTGTGGGGAGCA…
CTCATTTTAATCCAAAGTATAAAAACTCTCCCTGTTTTAGAAATTGCTAGTAACAGCCAACCTCAAGATGTAGATTCAGTGTGCTCCGGAACCCTCCAAAAGACAGAAGATGTTCATCTGATGGGATTTACACTGAGTGGGCAAAAAGTTGCTGATTCCCCTTTGGAAGCATCTAAACGATGGGCTTTCAGGACAGGTGTTCCTCCCAAGAACGTTGAGTATACGGAAGGAGAAGAAGCCAAAACATGTTACAATATAAGTGTAACAGACCCTTCTGGAAAATCCTTGCTGCTGGATCCTCCCAGTAATATCCGCGATTACCCTAAATGTAAAACTGTTCATCATATTCAAGGTCAAAACCCTCATGCACAGGGGATTGCCCTCCATTTGTGGGGGGCA…
CTCATTTTAATCCAAAGTATAAAAACTCTCCCTGTTTTAGAAATTGCTAGTAACAGCCAACCTCAAGATGTAGATTCAGTGTGCTCCGGAACCCTCCAAAAGACAGAAGATGTTCATCTGATGGGATTTACACTGAGTGGGCAAAAAGTTGCTGATTCCCCTTTGGAAGCATCTAAACGATGGGCTTTCAGGACAGGTGTTCCTCCCAAGAACGTTGAGTATACGGAAGGAGAAGAAGCCAAAACATGTTACAATATAAGTGTAACAGACCCTTCTGGAAAATCCTTGCTGCTGGATCCTCCCAGTAATATCCGCGATTACCCTAAATGTAAAACTGTTCATCATATTCAAGGTCAAAACCCTCATGCACAGGGGATTGCCCTCCATTTGTGGGGGGCA…
CTCATTTTAATCCAAAGTATAAAAACTCTCCCTGTTTTAGAAATTGCTAGTAACAGCCAACCTCAAGATGTAGATTCAGTGTGCTCCGGAACCCTCCAAAAGACAGAAGATGTTCATCTGATGGGATTTACACTGAGTGGGCAAAAAGTTGCTGATTCCCCTTTGGAAGCATCTAAACGATGGGCTTTCAGGACAGGTGTTCCTCCCAAGAACGTTGAGTATACGGAAGGAGAAGAAGCCAAAACATGTTACAATATAAGTGTAACAGACCCTTCTGGAAAATCCTTGCTGCTGGATCCTCCCAGTAATATCCGCGATTACCCTAAATGTAAAACTGTTCATCATATTCAAGGTCAAAACCCTCATGCACAGGGGATTGCCCTCCATTTGTGGGGGGCA…
CTCATTTTAATCCAAAGTATAAAAACTCTCCCTGTTTTAGAAATTGCTAGTAACAGCCAACCTCAAGATGTAGATTCAGTGTGCTCCGGAACCCTCCAAAAGACAGAAGATGTTCATCTGATGGGATTTACACTGAGTGGGCAAAAAGTTGCTGATTCCCCTTTGGAAGCATCTAAACGATGGGCTTTCAGGACAGGTGTTCCTCCCAAGAACGTTGAGTATACGGAAGGAGAAGAAGCCAAAACATGTTACAATATAAGTGTAACAGACCCTTCTGGAAAATCCTTGCTGCTGGATCCTCCCAGTAATATCCGCGATTACCCTAAATGTAAAACTGTTCATCATATTCAAGGTCAAAACCCTCATGCACAGGGGATTGCCCTCCATTTGTGGGGGGCA…
CTCATTTTAATCCAAAGTATAAAAACTCTCCCTGTTTTAGAAATTGCTAGTAACAGCCAACCTCAAGATGTAGATTCAGTGTGCTCCGGAACCCTCCAAAAGACAGAAGATGTTCATCTGATGGGATTTACACTGAGTGGGCAAAAAGTTGCTGATTCCCCTTTGGAAGCATCTAAACGATGGGCTTTCAGGACAGGTGTTCCTCCCAAGAACGTTGAGTATACGGAAGGAGAAGAAGCCAAAACATGTTACAATATAAGTGTAACAGACCCTTCTGGAAAATCCTTGCTGCTGGATCCTCCCAGTAATATCCGCGATTACCCTAAATGTAAAACTGTTCATCATATTCAAGGTCAAAACCCTCATGCACAGGGGATTGCCCTCCATTTGTGGGGGGCA…
CTCATTTTAATCCAAAGTATAAAAACTCTCCCTGTTTTAGAAATTGCTAGTAACAGCCAACCTCAAGATGTAGATTCAGTGTGCTCCGGAACCCTCCAAAAGACAGAAGATGTTCATCTGATGGGATTTACACTGAGTGGGCAAAAAGTTGCTGATTCCCCTTTGGAAGCATCTAAACGATGGGCTTTCAGGACAGGTGTTCCTCCCAAGAACGTTGAGTATACGGAAGGAGAAGAAGCCAAAACATGTTACAATATAAGTGTAACAGACCCTTCTGGAAAATCCTTGCTGCTGGATCCTCCCAGTAATATCCGCGATTACCCTAAATGTAAAACTGTTCATCATATTCAAGGTCAAAACCCTCATGCACAGGGGATTGCCCTCCATTTGTGGGGGGCA…
CTCATTTTAATCCAAAGTATAAAAACTCTCCCTGTTTTAGAAATTGCTAGTAACAGCCAACCTCAAGATGTAGATTCAGTGTGCTCCGGAACCCTCCAAAAGACAGAAGATGTTCATCTGATGGGATTTACACTGAGTGGGCAAAAAGTTGCTGATTCCCCTTTGGAAGCATCTAAACGATGGGCTTTCAGGACAGGTGTTCCTCCCAAGAACGTTGAGTATACGGAAGGAGAAGAAGCTAAAACATGTTACAATATAAGTGTAACAGACCCTTCTGGAAAATCCTTGCTGCTGGATCCTCCCAGTAATATCCGCGATTACCCTAAATGTAAAACTGTTCATCATATTCAAGGTCAAAACCCTCATGCACAAGGGATTGCCCTCCATTTGTGGGGGGCA…
CTTATCTTAATCCAAGGGATAAAAACTCTCCCTATTTTAGAGATAGCTAGTAACAACCAACCCCAAAATGTGGATTCGGTATGCTCCGGAACTCTCCAGAAGACAGAAGACGTCCATCTGATGGGATTCACACTGAGTGGGCAAAAAGTTGCTGATTCCCCTTTGGAGGCATCCAAGCGATGGGCTTTCAGGACAGGTGTACCTCCCAAGAATGTTGAGTATACAGAAGGGGAGGAAGCCAAAACATGCTACAATATAAGTGTAACGGATCCCTCTGGAAAATCCTTGCTGTTGGATCCTCCTACCAACATCCGTGACTATCCTAAATGCAAAACTATCCATCATATTCAAGGTCAAAACCCTCATGCACAAGGGATCGCCCTCCATTTGTGGGGAGCA…
CTTATCTTAATCCAAGGGATAAAAACTCTCCCTATTTTAGAGATAGCTAGTAACAATCAACCCCAAAATGTGGATTCGGTATGCTCCGGAACTCTCCAGAAGACAGAAGACGTCCATCTGATGGGATTCACACTGAGTGGGCAAAAAGTTGCTGATTCCCCTTTGGAGGCATCCAAGCGATGGGCTTTCAGGACAGGTGTACCTCCCAAGAATGTTGAGTACACAGAGGGGGAGGAAGCCAAAACATGCTACAATATAAGTGTAACGGATCCCTCTGGAAAATCCTTGCTGTTAGATCCTCCTACCAGCATCCGTGACTATCCTAAATGCAAAACTATCCATCATATTCAAGGTCAAAACCCTCATGCACAGGGGATCGCCCTTCATTTATGGGGAGCA…
CTTATCTTAATCCAAGGGATAAAAACTCTCCCTATTTTAGAGATAGCTAGTAACAATCAACCCCAAAATGTGGATTCGGTATGCTCCGGAACTCTCCAGAAGACAGAAGATGTCCATCTGATGGGATTCACACTGAGTGGGCAAAAAGTTGCTGATTCCCCTTTGGAGGCATCCAAGCGATGGGCTTTCAGGACAGGTGTACCTCCCAAGAATGTTGAGTATACAGAAGGGGAGGAAGCCAAAACATGCTACAATATAAGTGTAACGGATCCCTCTGGAAAATCCTTGCTGTTGGATCCTCCTACCAACATCCGTGACTATCCTAAATGCAAAACTATCCATCATATTCAAGGTCAAAACCCTCATGCACAAGGGATCGCCCTCCATTTGTGGGGAGCA…
CTTATCTTAATCCAAGGGATAAAAACTCTCCCTATTTTAGAGATAGCTAGTAACAATCAACCCCAAAATGTGGATTCGGTATGCTCCGGAACTCTCCAGAAGACAGAAGATGTCCATCTGATGGGATTCACACTGAGTGGGCAAAAAGTTGCTGATTCCCCTTTGGAGGCATCCAAGCGATGGGCTTTCAGGACAGGTGTACCTCCCAAGAATGTTGAGTATACAGAAGGGGAGGAAGCCAAAACATGCTACAATATAAGTGTAACGGATCCCTCTGGAAAATCCTTGCTGTTGGATCCTCCTACCAACATCCGTGACTATCCTAAATGCAAAACTATCCATCATATTCAAGGTCAAAACCCTCATGCACAAGGGATCGCCCTCCATTTGTGGGGAGCA…
CTTATCTTAATCCAAGGGATAAAAACTCTCCCTATTTTAGAGATAGCTAGTAACAATCAACCCCAAAATGTGGATTCGGTATGCTCCGGAACTCTCCAGAAGACAGAAGATGTCCATCTGATGGGATTCACACTGAGTGGGCAAAAAGTTGCTGATTCCCCTTTGGAGGCATCCAAGCGATGGGCTTTCAGGACAGGTGTACCTCCCAAGAATGTTGAGTATACAGAAGGGGAGGAAGCCAAAACATGCTACAATATAAGTGTAACGGATCCCTCTGGAAAATCCTTGCTGTTGGATCCTCCTACCAACATCCGTGACTATCCTAAATGCAAAACTATCCATCATATTCAAGGTCAAAACCCTCATGCGCAAGGGATCGCCCTCCATTTGTGGGGAGCA…
CTTATCTTAATCCAAGGGATAAAAACTCTCCCTATTTTAGAGATAGCTAGTAACAATCAACCCCAAAATGTGGATTCGGTATGCTCCGGAACTCTCCAGAAGACAGAAGATGTCCATCTGATGGGATTCACACTGAGTGGGCAAAAAGTTGCTGATTCCCCTTTGGAGGCATCCAAGCGATGGGCTTTCAGGACAGGTGTACCTCCCAAGAATGTTGAGTATACAGAAGGGGAGGAAGCCAAAACATGCTACAATATAAGTGTAACGGATCCCTCTGGAAAATCCTTGCTGTTGGATCCTCCTACCAACATCCGTGACTATCCTAAATGCAAAACTATCCATCATATTCAAGGTCAAAACCCTCATGCACAAGGGATCGCCCTCCATTTGTGGGGAGCA…
CTTATCTTAATCCAAGGGATAAAAACTCTCCCTATTTTAGAGATAGCTAGTAACAATCAACCCCAGAATGTGGATTCGGTATGCTCCGGAACTCTCCAGAAGACAGAAGACGTCCATCTGATGGGATTCACACTGAGTGGGCAAAAAGTTGCTGATTCCCCTTTGGAGGCATCCAAGCGATGGGCTTTCAGGACAGGTGTACCTCCCAAGAATGTTGAGTACACAGAGGGGGAGGAAGCCAAAACGTGCTACAATATAAGTGTAACGGATCCCTCTGGAAAATCCTTGCTGTTAGATCCTCCTACCAACATCCGTGACTATCCTAAATGCAAAACTATCCATCATACTCAAGGTCAAAACCCTCATGCACAGGGGATCGCCCTTCATTTATGGGGAGCA…
CTTATCTTAATCCAAGGGATAAAAACTCTCCCTATTTTGGAGATAGCCAGTAACGATCAACCCCAAAATGTGGATTCGGTATGCTCCGGAACTCTCCAGAAAACAGAAGATGTCCATCTGATGGGATTTACACTGAGCGGGCAGAAAGTTGCTGATTCCCCTTTGGAGGCATCCAAGCGATGGGCTTTCAGGACAGGTGTACCTCCTAAGAATGTTGAGTACACGGAAGGGGAAGAAGCCAAAACATGCTACAATATAAGTGTAACGGATCCCTCTGGAAAATCCTTGCTGTTAGATCCTCCCACCAACGTCCGTGACTATCCTAAATGCAAAACTATCCATCACATTCAAGGTCAAAACCCTCATGCGCAGGGGATCGCCCTCCATTTGTGGGGAGCA…
CTTATCTTAATCCAAGGGGTAAAAACTCTCCCTATTTTAGAGATAGCCAGTAACATTCAACCCCAAAATGTGGATTCAGTATGCTCCGGGACTCTCCAGAAGACAGAAGACGTTCATCTGATGGGATTCACACTGAGCGGGCAAAAAGTTGCTGATTCCCCTTTAGAGGCATCCAAACGATGGGCCTTCAGGGCAGGTGTACCTCCCAAGAATGTTGAGTATACAGAAGGGGAGGAAGCTAAAACATGTTACAATATAAGTGTAACGGATCCCTCTGGAAAATCCTTGCTGTTAGATCCTCCTACCAACATCCGTGACTATCCTAAATGCAAAACTATCCATCATATTCAAGGTCAAAACCCTCATGCACAGGGGATCGCTCTCCATTTGTGGGGAGCA…
CTTATCTTAATCCAAGGGGTAAAAACTCTCCCTATTTTAGAGATAGCCAGTAACATTCAACCCCAAAATGTGGATTCAGTATGCTCCGGGACTCTCCAGAAGACAGAAGACGTTCATCTGATGGGATTCACACTGAGCGGGCAAAAAGTTGCTGATTCCCCTTTAGAGGCATCCAAACGATGGGCCTTCAGGGCAGGTGTACCTCCCAAGAATGTTGAGTATACAGAAGGGGAGGAAGCTAAAACATGTTACAATATAAGTGTAACGGATCCCTCTGGAAAATCCTTGCTGTTAGATCCTCCTACCAACATCCGTGACTATCCTAAATGCAAAACTATCCATCATATTCAAGGTCAAAACCCTCATGCACAGGGGATCGCTCTCCATTTGTGGGGAGCA…
CTTATCTTAATCCAAGGGGTAAAAACTCTCCCTATTTTAGAGATAGCCAGTAACATTCAACCCCAAAATGTGGATTCAGTATGCTCCGGGACTCTCCAGAAGACAGAAGACGTTCATCTGATGGGATTCACACTGAGCGGGCAAAAAGTTGCTGATTCCCCTTTAGAGGCATCCAAACGATGGGCCTTCAGGGCAGGTGTACCTCCCAAGAATGTTGAGTATACAGAAGGGGAGGAAGCTAAAACATGTTACAATATAAGTGTAACGGATCCCTCTGGAAAATCCTTGCTGTTAGATCCTCCTACCAACATCCGTGACTATCCTAAATGCAAAACTATCCATCATATTCAAGGTCAAAACCCTCATGCACAGGGGATCGCTCTCCATTTGTGGGGAGCA…
CTTATCTTAATTCAAGGGACAAAAAATCTCCCCATTTTAGAGATAGCTAGTAATAATCAACCCCAAAATGTGGATTCGGTATGCTCCGGAACTCTCCAGAAGACAGAAGACGTCCATCTGATGGGATTCACACTGAGTGGGCAAAAAGTTGCTGATTCCCCTTTGGAGGCATCCAAGCGATGGGCTTTCAGGACAGGTGTACCTCCCAAGAATGTTGAGTACACAGAGGGGGAGGAAGCCAAAACATGCTACAATATAAGTGTAACGGATCCCTCTGGAAAATCCTTGCTGTTAGATCCTCCTACCAACATCCGTGACTATCCTAAATGCAAAACTATCCATCATATTCAAGGTCAAAACCCTCATGCACAGGGGATCGCCCTTCATTTATGGGGAGCA…
CTTATCTTAATTCAAGGGACAAAAAATCTCCCCATTTTAGAGATAGCTAGTAATAATCAACCCCAAAATGTGGATTCGGTATGCTCCGGAACTCTCCAGAAGACAGAAGACGTCCATCTGATGGGATTCACACTGAGTGGGCAAAAAGTTGCTGATTCCCCTTTGGAGGCATCCAAGCGATGGGCTTTCAGGACAGGTGTACCTCCCAAGAATGTTGAGTACACAGAGGGGGAGGAAGCCAAAACATGCTACAATATAAGTGTAACGGATCCCTCTGGAAAATCCTTGCTGTTAGATCCTCCTACCAACATCCGTGACTATCCTAAATGCAAAACTATCCATCATATTCAAGGTCAAAACCCTCATGCACAGGGGATCGCCCTTCATTTATGGGGAGCA…
CTTATCTTGATCCAAAGGATAAAAACTCTTCCTATTTTAGAGATAGCTAGTAACAACCAACCCCAAAATATGGATTCGGTATGCTCCGGAACTCTCCAGAAGACAGAAGATGTCCATCTGATGGGATTCACACTGAGTGGGCAAAAAGTTGCTGATTCCCCTTTGGAGGCATCCAAGCGATGGGCTTTCAGGACAGGTGTACCTCCCAAGAATGTTGAGTATACAGAAGGGGAGGAAGCCAAAACATGCTACAATATAAGTGTAACGGATCCCTCTGGAAAATCCTTGCTGTTGGATCCTCCTACCAACATCCGTGACTATCCTAAATGCAAAACTATCCATCATATTCAAGGTCAAAACCCTCATGCGCAAGGGATCGCCCTCCATCTGTGGGGAGCA…
CTTATCTTGATCCAAAGGATAAAAACTCTTCCTATTTTAGAGATAGCTAGTAACAACCAACCCCAAAATATGGATTCGGTATGCTCCGGAACTCTCCAGAAGACAGAAGATGTCCATCTGATGGGATTCACACTGAGTGGGCAAAAAGTTGCTGATTCCCCTTTGGAGGCATCCAAGCGATGGGCTTTCAGGACAGGTGTACCTCCCAAGAATGTTGAGTATACAGAAGGGGAGGAAGCCAAAACATGCTACAATATAAGTGTAACGGATCCCTCTGGAAAATCCTTGCTGTTGGATCCTCCTACCAACATCCGTGACTATCCTAAATGCAAAACTATCCATCATATTCAAGGTCAAAACCCTCATGCGCAAGGGATCGCCCTCCATCTGTGGGGAGCA…
CTTATCTTGATCCAAAGGATAAAAACTCTTCCTATTTTAGAGATAGCTAGTAACAACCAACCCCAAAATATGGATTCGGTATGCTCCGGAACTCTCCAGAAGACAGAAGATGTCCATCTGATGGGATTCACACTGAGTGGGCAAAAAGTTGCTGATTCCCCTTTGGAGGCATCCAAGCGATGGGCTTTCAGGACAGGTGTACCTCCCAAGAATGTTGAGTATACAGAAGGGGAGGAAGCCAAAACATGCTACAATATAAGTGTAACGGATCCCTCTGGAAAATCCTTGCTGTTGGATCCTCCTACCAACATCCGTGACTATCCTAAATGCAAAACTATCCATCATATTCAAGGTCAAAACCCTCATGCGCAAGGGATCGCCCTCCATCTGTGGGGAGCA…
CTTATCTTGATCCAAAGGATAAAAACTCTTCCTATTTTAGAGATAGCTAGTAACAACCAACCCCAAAATATGGATTCGGTATGCTCCGGAACTCTCCAGAAGACAGAAGATGTCCATCTGATGGGATTCACACTGAGTGGGCAAAAAGTTGCTGATTCCCCTTTGGAGGCATCCAAGCGATGGGCTTTCAGGACAGGTGTACCTCCCAAGAATGTTGAGTATACAGAAGGGGAGGAAGCCAAAACATGCTACAATATAAGTGTAACGGATCCCTCTGGAAGATCCTTGCTGTTGGATCCTCCTACCAACATCCGTGACTATCCTAAATGCAAAACTATCCATCATATTCAAGGTCAAAACCCTCATGCGCAAGGGATCGCCCTCCATCTGTGGGGAGCA…

## Sheet: GP part 2
ACTCCGTCTAAAACACCCCCACCACCGCCCACAGCCCATCCGGAGATCAAACCCACAAGCACCCCAACCGATGCCACTAGACTCAACACCACAAACCCAAACAGTGATGATGAGGATCTCACAACATCCGGCTCGGGGTCTGGGGAACAGGAACCCTATACGACTTCTGATGCGGTCACTAAGCAAGGGCTTTCATCAACAATGCCACCCACTCCCTCACCGCAACCAGGCACGCCACAGCAAGGAGGAAACAACACAAACCACTCCCAAGACGCTGCAACTGAACTTGACAACACCAATACAACTGCACAACCGCCCACGCCCTCCCACAACACCACCACAATCTCCACCAACAACACCTCCAAACACAACCTCAGCACCCTCTCCGAACTA
ACTCCGTCTAAAACACCCCCACCACCGCCCACAGCCTATCCAGAGATCAAACCCACAAGCACCCCAACCGATGCCACTAGACTCAACACCACAAACCCAAACAGTGATGATGAGGATCTCACAACATCCGGCTCGGGGTCTGGGGAACAGGAACCCGACACGACTTCTGATGCGGTCACCAAGCAAGGGCTTTCATCAACAATGCCACCCACTCCCTCACCGCAACCAGGCACGCCACAGCAAGGAGGAAACAACACAAACCACTCCCAAGACGCTGCAACTGAACTTGACAACACTAATACAACTGCACAACCGCCCACGCCCTCCCACAACACCACCACAATCTCCACTAACAACACCTCCAAACACAACCTCAGCACCCTCTCCGAACTA
ACTCCGTCTAAAACACCCCCACCACCGCCCACAGCCTATCCGGAGATCAAACCCACAAGCACCTCAACCGATGCCACTAGACTCAACACCACAAACCCAAACAGTGATGATGAGGATCTCACAACATCCGGCTCGGGGTCTGGGGAACAGGAACCCGACACGACTTCTGATGCGGTCACCAAGCAAGGGCTTTCATCAACAATGCCACCCACTCCCTCACCGCAACCAGGCACGCCACAGCAAGGAGGAAACAACACAAACCACTCCCAAGACGCTGCAACTGAACTTGACAACACCAATACAACTGCACAACCGCCCACGCCCTCCCACAACACCACCACAATCTCCACCAACAACACCTCCAAACACAACCTCAGCACCCTCTCCGAACTA
ACTCCGTCTAAAACACCCCCACCACCGCCCACAGCCTATCCGGAGATCAAACCCACAAGCACCTCAACCGATGCCACTAGACTCAACACCACAAACCCAAACAGTGATGATGAGGATCTCACAACATCCGGCTCGGGGTCTGGGGAACAGGAACCCGACACGACTTCTGATGCGGTCACCAAGCAAGGGCTTTCATCAACAATGCCACCCACTCCCTCACCGCAACCAGGCACGCCACAGCAAGGAGGAAACAACACAAACCACTCCCAAGACGCTGCAACTGAACTTGACAACACCAATACAACTGCACAACCGCCCACGCCCTCCCACAACACCACCACAATCTCCACCAACAACACCTCCAAACACAACCTCAGCACCCTCTCCGAACTA
ACTCCGTCTAAAACACCCCCACCACCGCCCACAGCCTATCCGGAGATCAAACCCACAAGCACCTCAACCGATGCCACTAGACTCAACACCACAAACCCAAACAGTGATGATGAGGATCTCACAACATCCGGCTCGGGGTCTGGGGAACAGGAACCCGACACGACTTCTGATGCGGTCACCAAGCAAGGGCTTTCATCAACAATGCCACCCACTCCCTCACCGCAACCAGGCACGCCACAGCAAGGAGGAAACAACACAAACCACTCCCAAGACGCTGCAACTGAACTTGACAACACCAATACAACTGCACAACCGCCCACGCCCTCCCACAACACCACCACAATCTCCACCAACAACACCTCCAAACACAACCTCAGCACCCTCTCCGAACTA
ACTCCGTCTAAAACACCCCCATCACCGCCCACAGCCCATCCGGAGATCAAACCCACAAGCACCCCAACCGATGCCACTAGACTCAACACCACAAACCCAAACAGTGATGATGAGGATCTCACAACATCCGGCTCGGGGTCTGGGGAACAGGAACCCGATACGACTTCTGATGCGGTCACTAAGCAAGGGCTTTCATCAACAATGCCACCCACTCCCTCACCGCAACCAGGCACACCACAGCAAGGAGGAAACAACACAAACCACTCCCAAGACGCTGCAACTGAACTTGACAACTCCAATACAACTGCACAACCGCCCACGCCCTCCCACAACACCACCACAATCTCCACCAACAACACCTCCAAACACAACCTCAGCACCCTCTCCGAACTA
ACTCCGTCTAAAACACCCCCATCACCGCCCACAGCCCATCCGGAGATCAAACCCACAAGCACCCCAACCGATGCCACTAGACTCAACACCACAAACCCAAACAGTGATGATGAGGATCTCACAACATCCGGCTCGGGGTCTGGGGAACAGGAACCCGATACGACTTCTGATGCGGTCACTAAGCAAGGGCTTTCATCAACAATGCCACCCACTCCCTCACCGCAACCAGGCACGCCACAGCAAGGAGGAAACAACACAAACCACTCCCAAGACGCTGCAACTGAACTTGACAACACCAATACAACTGCACAACCGCCCACGCCCTCCCACAACACCACCACAATCTCCACCAACAACACCTCCAAAAACAACCTCAGCACCCTCTCCGAACTA
CCTCCATCTCTTAAACCTCCATCCCTGCCCACAGTAACTCCGAGCATTCACTCTACAAATACTCAAATTAATACTGCTAAATCTGGAACTATGAACCCAAGTAGCGACGATGAGGACCTTATGATTTCCGGCTCAGGATCTGGAGAACAGGGGCCCCACACAACTCTTAATGTAGTCACTGAACAGAAACAATCGTCAACAATATTGTCCACTCCTTCACTACATCCAAGCACCTCACAACATGAGCAAAACAGTACGAATCCTTCCCGACATGCTGTAACTGAGCACAATGGAACCGACCCAACAACACAACCAGCAACGCTCCTCAACAATACTAATACAACTCCCACCTATAACACTCTCAAGTACAACCTCAGTACTCCTTCCCCTCCA
CCTCCATCTCTTAAACCTCCATCCCTGCCCACAGTAACTCCGAGCATTCACTCTACAAATACTCAAATTAATACTGCTAAATCTGGAACTATGAACCCAAGTAGCGACGATGAGGACCTTATGATTTCCGGCTCAGGATCTGGAGAACAGGGGCCCCACACAACTCTTAATGTAGTCACTGAACAGAAACAATCGTCAACAATATTGTCCACTCCTTCACTACATCCAAGCACCTCACAACATGAGCAAAACAGTACGAATCCTTCCCGACATGCTGTAACTGAGCACAATGGAACCGACCCAACAACACAACCAGCAACGCTCCTCAACAATACTAATACAACTCCCACCTATAACACTCTCAAGTACAACCTCAGTACTCCTTCCCCTCCA
CCTCCATCTCTTAAACCTCCATCCCTGCCCACAGTAACTCCGAGCATTCACTCTACAAATACTCAAATTAATACTGCTAAATCTGGAACTATGAACCCAAGTAGCGACGATGAGGACCTTATGATTTCCGGCTCAGGATCTGGAGAACAGGGGCCCCACACAACTCTTCATGTAGTCACTGAACAGAAACAATCGTCAACAATATTGTCCACTCCTTCACTACATCCAAGCACCTCACAACATGAGCAAAACAGTACGAATCCTTCCCGACATGCTGTAACTGAGCACAATGGAACCGACCCAACAACACAACCAGCAACGCTCCTCAACAATACTAATACAACTCCCACCTATAACACTCTCAAGTACAACCTCAGTACTCCTTCCCCTCCA
GCTCCATCCAAAATACCTTCACCACTGCCCACAACCCGCTCAGAGATTAAACCCACAAGCACCCCAACTGATGCCACCGCACTCAACACCACAGACCCAAACAGCGATGATGAGGACCTCACAACATCCGGCTCAGGGTCCGGAGAACAGGAACCCCACACAACTTCCGATGCAGTCACTAAGCAAGGGTTTTCATCAACAATGCCACCCACTCCCTCACCACAACCAAGCACGCCACAGCAAGAAGGAAACAACACAGACCATTCCCAAGGTGCTGTGACCGAACCCAATAAAACCAACACAACTGCACAACCGTCCATGCCCCCCCACAACACCACTGCAATCTCTACTAACAACACCTCCAAGAGCAACTTCAGCACCCTCTCTGCACCA
GCTCCATCTAAAACACCCCCACCACCACCCACAGCCCGTCCGGAGATCAAACCCACAAGCACTCCAACCGATGCCACTAGACTCAACACCACAAACCCAAACAGTGATGATGAGGATCTCACAACATCCGGCTCGGGGTCTGGGGAACAGGAACCCTATACGACTTCTGATGCGGTCACTAAGCAAGGGCTTTCATCAACAATGCCACCCACTCCCTCACCGCAACCAGGCACGCCACAGCAAGGAGGAAACAACACAAACCACTCCCAAGACGCTGCAACTGAACTTGACAACACCAATACAACTGCACAACTGCCCACGCCCTCCCACAACACCACCACAATCTCCACCAACAACACCTCCAAACACAACCTCAGCACCCTCTCCGAACCA
GCTCCATCTAAAACACCCCCACCACCGCCCACAGCCCATCCGGAGATCAAACCCACAAGCACCCCAACCGATGCCACTAGACTCAACACCACAAACCCAAACAGTGATGATGAGGATCTCACAACATCCGGCTCGGGGTCTGGGGAACAGGAACCCTATACGACTTCTGATGCGGTCACTAAGCAAGGGCTTTCATCAACAATGCCACCCACTCCCTCACCGCAACCAGGCACGCCACAGCAAGGAGGAAACAACACAAACCACTCCCAAGACGCTGCAACTGAACTTGACAACACCAATACAACTGCACAACCACCCATGCCCTCCCACAACACCACCACAATCTCCACCAACAACACCTCCAAACACAACCTCAGCACCCTCTCCGAACCA
GCTCCATCTAAAACACCCCCACCACCGCCCACAGCCCATCCGGAGATCAAACCCACAAGCACCCCAACCGATGCCACTAGACTCAACACCACAAACCCAAACAGTGATGATGAGGATCTCACAACATCCGGCTCGGGGTCTGGGGAACAGGAACCCTATACGACTTCTGATGCGGTCACTAAGCAAGGGCTTTCATCAACAATGCCACCCACTCCCTCACCGCAACCAGGCACGCCACAGCAAGGAGGAAACAACACAAACCACTCCCAAGACGCTGCAACTGAACTTGACAACACCAATACAACTGCACAACCACCCATGCCCTCCCACAACACCACCACAATCTCCACCAACAACACCTCCAAACACAACCTCAGCACCCTCTCCGAACCA
GCTCCATCTAAAACACCCCCACCACCGCCCACAGCCCATCCGGAGATCAAACCCACAAGCACCCCAACCGATGCCACTAGACTCAACACCACAAACCCAAACAGTGATGATGAGGATCTCATAACATCCGGCTCGGGGTCTGGGGAACAGGAACCCTATACGACTTCTGATGCGGTCACTAAGCAAGGGCTTTCATCAACAATGCCACCCACTCCCTCACCGCAACCAGGCACGCCACAGCAAGGAGGAAACAACACAAACCACTCCCAAGACGCTGCAACTGAACTTGACAACACCAATACAACTGCACAACCACCCATGCCCTCCCACAACACCACCACAATCTCCACCAACAACACCTCCAAACACAACCTCAGCACCCTCTCCGAACCA
GCTCCATCTAAAACACCCCCACCACCGCCCACAGCCCGTCCGGAGATCAAACCCACAAGCACTCCAACCGATGCCACTAGACTCAACACCACAAACCCAAACAGTGATGATGAGGATCTCACAACATCCGGCTCGGGGTCTGGGGAACAGGAACCCTATACGACTTCTGATGCGGTCACTAAGCAAGGGCTTTCATCAACAATGCCACCCACTCCCTCACCGCAACCAGGCACGCCACAGCAAGGAGGAAACAACACAAACCACTCCCAAGACGCTGCAACTGAACTTGACAACACCAATACAATTGCACAACTGCCCACGCCCTCCCACAACACCACCACAATCTCCACCAACAACACCTCCAAACACAACCTCAGCACCCTCTCCGAACCA
GCTCCATCTAAAACACCCCCACCACCGCCCACAGCCCGTCCGGAGATCAAACCCACAAGCACTCCAACCGATGCCACTAGACTCAACACCACAAACCCAAACAGTGATGATGAGGATCTCACAACATCCGGCTCGGGGTCTGGGGAACAGGAACCCTATACGACTTCTGATGCGGTCACTAAGCAAGGGCTTTCATCAACAATGCCACCCACTCCCTCACCGCAACCAGGCACGCCACAGCAAGGAGGAAACAACACAAACCACTCCCAAGACGCTGCAACTGAACTTGACAACACCAATACAACTGCACAACTGCCCACGCCCTCCCACAACACCACCACAATCTCCACCAACAACACCTCCAAACACAACCTCAGCACCCTCTCCGAACCA
GCTCCATCTAAAACACCCCCACCACCGCCCACAGCCCGTCCGGAGATCAAACCCACAAGCACTCCAACCGATGCCACTAGACTCAACACCACAAACCCAAACAGTGATGATGAGGATCTCACAACATCCGGCTCGGGGTCTGGGGAACAGGAACCCTATACGACTTCTGATGCGGTCACTAAGCAAGGGCTTTCATCAACAATGCCACCCACTCCCTCACCGCAACCAGGCACGCCACAGCAAGGAGGAAACAACACAAACCACTCCCAAGACGCTGCAACTGAACTTGACAACACCAATACAACTGCACAACTGCCCACGCCCTCCCACAACACCACCACAATCTCCACCAACAACACCTCCAAACACAACCTCAGCACCCTCTCCGAACCA
GCTCCGTCCAAAAAACCTTTACCACTGCCCACAGCCCATCCGGAGGTCAAGCTCACTAGCACCTCAACTGATGCCACCAAACTCAATACCACAGACCCAAACAGTGATGATGAGGACCTCACAACATCTGGCTCAGGGTCTGGAGAACAGGAACCTTACACAACTTCTGACGCAGCCACGAAGCAAGGGCTTTCATCAACAATGCCGCCCACTCCCTCACCACAACCAAGCACGCCACAGCAAGGAGGAAACAACACGAACCATTCCCAAGGTGTTGTGACTGAACCCGGCAAAACCAACACAACTGCACAACCGTCCATGCCCCCTCACAACACTACTACAATCTCTACTAACAACACCTCCAAGCACAACCTCAGCACTCCCTCTGTACCA
GCTCCGTCCAAAAAACCTTTACCACTGCCCACAGCCCATCCGGAGGTCAAGCTCACTAGCACCTCAACTGATGCCACCAAACTCAATACCACAGACCCAAACAGTGATGATGAGGACCTCACAACATCTGGCTCAGGGTCTGGAGAACAGGAACCTTACACAACTTCTGACGCAGCCACGAAGCAAGGGCTTTCATCAACAATGCCGCCCACTCCCTCACCACAACCAAGCACGCCACAGCAAGGAGGAAACAACACGAACCATTCCCAAGGTGTTGTGACTGAACCCGGCAAAACCAACACAACTGCACAACCGTCCATGCCCCCTCACAACACTACTACAATCTCTACTAACAACACCTCCAAGCACAACCTCAGCACTCCCTCTGTACCA
GCTCCGTCCAAAAAACCTTTACCACTGCCCACAGCCCATCCGGAGGTCAAGCTCACTAGCACCTCAACTGATGCCACCAAACTCAATACCACAGACCCAAACAGTGATGATGAGGACCTCACAACATCTGGCTCAGGGTCTGGAGAACAGGAACCTTACACAACTTCTGACGCAGCCACGAAGCAAGGGCTTTCATCAACAATGCCGCCCACTCCCTCACCACAACCAAGCACGCCACAGCAAGGAGGAAACAACACGAACCATTCCCAAGGTGTTGTGACTGAACCCGGCAAAACCAACACAACTGCACAACCGTCCATGCCCCCTCACAACACTACTACAATCTCTACTAACAACACCTCCAAGCACAACCTCAGCACTCCCTCTGTACCA
GCTCCGTCCAAAATACCCTCACCACTGCCCACAGCCCGTCCAGAGATCAAACCCACAAGCACCCCAACTGATGCCACCACACTCAACACCACAGACCCAAACAATGATGATGAGGACCTCATAACATCCGGTTCAGGGTCCGGAGAACAGGAACCCTATACAACTTCAGATGCGGTCACTAAGCAAGGGCTTTCATCAACAATGCCACCCACTCCCTCACCACAACCAAGCACGCCACAGCAAGAAGGAAACAACACAGACCATTCCCAAGGTACTGTGACTGAACCCAACAAAACCAACACAACTGCACAACCGTCCATGCCCCCCCACAACACCACTGCAATCTCTACTAACAACACCTCCAAGAACAACTTCAGCACCCTCTCTGTATCA
GCTCCGTCCAAAATACCCTCACCACTGCCCACAGCCCGTCCAGAGATCAAACCCACAAGCACCCCAACTGATGCCACCACACTCAACACCACAGACCCAAACAATGATGATGAGGACCTCATAACATCCGGTTCAGGGTCCGGAGAACAGGAACCCTATACAACTTCAGATGCGGTCACTAAGCAAGGGCTTTCATCAACAATGCCACCCACTCCCTCACCACAACCAAGCACGCCACAGCAAGAAGGAAACAACACAGACCATTCCCAAGGTACTGTGACTGAACCCAACAAAACCAACACAACTGCACAACCGTCCATGCCCCCCCACAACACCACTGCAATCTCTACTAACAACACCTCCAAGAACAACTTCAGCACCCTCTCTGTATCA
GCTCCGTCCAAAATACCCTCACCACTGCCCACAGCCCGTCCAGAGATCAAACCCACAAGCACCCCAACTGATGCCACCACACTCAACACCACAGACCCAAACAATGATGATGAGGACCTCATAACATCCGGTTCAGGGTCCGGAGAACAGGAACCCTATACAACTTCAGATGCGGTCACTAAGCAAGGGCTTTCATCAACAATGCCACCCACTCCCTCACCACAACCAAGCACGCCACAGCAAGAAGGAAACAACACAGACCATTCCCAAGGTACTGTGACTGAACCCAACAAAACCAACACAACGGCACAACCGTCCATGCCCCCCCACAACACCACTGCAATCTCTACTAACAACACCTCCAAGAACAACTTCAGCACCCTCTCTGTATCA
GCTCCGTCCAAAATACCCTCACCACTGCCCACAGCCCGTCCAGAGATCAAACCCACAAGCACCCCAACTGATGCCACCACACTCAACACCACAGACCCAAACAATGATGATGAGGACCTCATAACATCCGGTTCAGGGTCCGGAGAACAGGAACCCTATACAACTTCAGATGCGGTCACTAAGCAAGGGCTTTCATCAACAATGCCACCCACTCCCTCACCACAACCAAGCACGCCACAGCAAGAAGGAAACAACACAGACCATTCCCAAGGTACTGTGACTGAACCCAACAAAACCAACACAACTGCACAACCGTCCATGCCCCCCCACAACACCACTGCAATCTCTACTAACAACACCTCCAAGAACAACTTCAGCACCCTCTCTGTATCA
GCTCCGTCCAAAATACCTCCACCACTGCCCACAGCCCGTCCGGAGATCAAACTCACAAGCACCCCAACTGATGCCACCAAACTCAATACCACGGACCCAAGCAGTGATGATGAGGACCTCGCAACATCCGGCTCAGGGTCCGGAGAACGAGAACCCCACACAACTTCTGATGCGGTCACCAAGCAAGGGCTTTCATCAACAATGCCACCCACTCCCTCACCACAACCAAGCACGCCACAGCAAGGAGGAAACAACACAAACCATTCCCAAGATGCTGTGACTGAACTAGACAAAAATAACACAACTGCACAACCGTCCATGCCCCCTCATAACACTACCACAATCTCTACTAACAACACCTCCAAACACAACTTCAGCACTCTCTCTGCACCA
GCTCCGTCCAAAATACCTCCACCACTGCCCACAGCCCGTCCGGAGATCAAACTCACAAGCACCCCAACTGATGCCACCAAACTCAATACCACGGACCCAAGCAGTGATGATGAGGACCTCGCAACATCCGGCTCAGGGTCCGGAGAACGAGAACCCCACACAACTTCTGATGCGGTCACCAAGCAAGGGCTTTCATCAACAATGCCACCCACTCCCTCACCACAACCAAGCACGCCACAGCAAGGAGGAAACAACACAAACCATTCCCAAGATGCTGTGACTGAACTTGACAAAAATAACACAACTGCACAACCGTCCATGCCCCCTCATAACACTACCACAATCTCTACTAACAACACCTCCAAACACAACTTCAGCACTCTCTCTGCACCA
GCTCCGTCCAAAATACCTCCACCACTGCCCACAGCCCGTCCGGAGATCAAACTCACAAGCACCCCAACTGATGCCACCAAACTCAATACCACGGACCCAAGCAGTGATGATGAGGACCTCGCAACATCCGGCTCAGGGTCCGGAGAACGAGAACCCCACACAACTTCTGATGCGGTCACCAAGCAAGGGCTTTCATCAACAATGCCACCCACTCCCTCACCACAACCAAGCACGCCACAGCAAGGAGGAAACAACACAAACCATTCCCAAGATGCTGTGACTGAACTAGACAAAAATAACACAACTGCACAACCGTCCATGCCCCCTCATAACACTACCACAATCTCTACTAACAACACCTCCAAACACAACTTCAGCACTCTCTCTGCACCA
GCTCCGTCCAAAATACCTCCACCACTGCCCACAGCCCGTCCGGAGATCAAACTCACAAGCACCCCAACTGATGCCACCAAACTCAATACCACGGACCCAAGCAGTGATGATGAGGACCTCGCAACATCCGGCTCAGGGTCCGGAGAACGAGAACCCCACACAACTTCTGATGCGGTCACCAAGCAAGGGCTTTCATCAACAATGCCACCCACTCCCTCACCACAACCAAGCACGCCACAGCAAGGAGGAAACAACACAAACCATTCCCAAGATGCTGTGACTGAACTAGACAAAAATAACACAACTGCACAACCGTCCATGCCCCCTCATAACACTACCACAATCTCTACTAACAACACCTCCAAACACAACTTCAGCACTCTCTCTGCACCA
GCTCCGTCCAAAATACCTTCACCACTGCCCACAACCCGCTCAGAGATTAAACCCACAAGCACCCCAACTGATGCCACCGCACTCAACACCACAGACCCAAACAGCGATGATGAGGACCTTATAACATCCGGTTCAGGGTCCGGAGAACAGGAACCCTATACAACTTCCGATGCAGTCACTAAGCAAGGGTTTTCATCAACAATGCCACCCACTCCCTCACCACAACCAAGCACGCCACAGCAAGAAGGAAACAACACAGACCATTCCCAAGGTGCTGTGACTGAACCCAACAAAACCAACACAACTGCACAACCGTCCATGCCCCCCCACAACACCACTGCAATCTCTACTAACAACACCTCCAAGAGCAACTTCAGCACCCTCTCTGCACCA
GCTCCGTCCAAAATACCTTCACCACTGCCCACAACCCGCTCAGAGATTAAACCCACAAGCACCCCAACTGATGCCACCGCACTCAACACCACAGACCCAAACAGCGATGATGAGGACCTTATAACATCCGGTTCAGGGTCCGGAGAACAGGAACCCTATACAACTTCCGATGCAGTCACTAAGCAAGGGTTTTCATCAACGGTGCCGCCCACTCCCTCACCACAACCAAGCACGCCACAGCAAGAGGGAAACAACGCAGACCATTCCCAAGGTGCTGTGACTGAACCCAACAAAACCAACACAACTGCACAACCGTCCATGCCCCCTCACAACACCACTGCAATCTCTACTAACAACACCTCCAAGAGCAACTTCAGCACCCTCTCTGCACCA
GCTCCGTCCAAAATACCTTCACCACTGCCCACAACCCGTCCAGAGAACAAACCCACAAGCACCCCAACTGATGCCACCGCACTCAACACCACAGATCCAAATAGTGATGATGAGGACCTCACAACATCCGGTTCAGGGTCCGGAGAACAGGAACCCCACACAACTTCCGATGCGGTCACTACGCAAGGGCCTTCATCAACAATGCCACCCACTCCATCACCACAACCAAGCACGCCACAGCAAGAAGGAAACAACACAGACCATTCCCAAAGTGCTGTGACTGAACCTAACAAAACCAACACAACTGCACAACCGTCCATGCCCCCCCACAACACCACTGCAATCTCTACTAACAACACCTCCAAGAGCAACTTCAGCACCCTCTCTGCACCA
GCTCCGTCCAAAATACCTTCACCACTGCCCACAACCCGTCCAGAGATCAAACCCACAAGCACCCCAACTGATGCCACCGCACTCAACATCACAGACCCAAACAGTGATGATGAGGACCTCATAACATCCGGTTCAGGGTCCGAAGAACAGGAACCTTATACAACTTCCGATGCGGTCACTGAGCAAGGGCTTTCATCAACAATGCCACCCACTCCCTCACCACAACCAAGTACGCCACAGCAAGAAGGAAACAACACAGACCATTCCCAAGGTGCTGTGACTGGACCCAACAAAACCAACGCAACTGCACAACCATCCATGCCCCCCCACAACACCACTGCAATCTCTACTAACAACACCTCCAAGAGCAACTTCAGCACCCTCTCTGCACCA
GCTCCGTCTAAAACACCCCCACCACCGCCCACAGCCCATCCGGAGATCAAACCCACAAGCACCCCAACCGATGCCACTAGACTCAACACCACAAACCCAAACAGTGATGATGAGGATCTCACAACATCCGGCTCAGGGTCTGGGGAACAGGAACCCTATACGACTTCTGATGCGGTCACTAAGCAAGGGCTTTCATCAACAATGCCACCCACTCTCTCACCGCAACCAGGCACGCCACAGCAAGGAGGAAACAACACAAACCACTCCCAAGACGCTGCAACTGAACTTGACAACACCAATACAACTGCACAACCGCCCATGCCCTCCCACAACACCACCACAATCTCCACCAACAACACCTCCAAACACAACCTCAGCACCCTCTCCGAACCA
GCTCCGTCTAAAACACCCCCACCACCGCCCACAGCCCATCCGGAGATCAAACCCACAAGCACCCCAACCGATGCCACTAGACTCAACACCACAAACCCAAACAGTGATGATGAGGATCTCACAACATCCGGCTCGGGGTCTGGGGAACAGGAACCCTATACGACTTCTGATGAGGTCACTAAGCAAGGGCTTTCATCAACAATGCCACCCACTCCCTCACCGCAACCAGGCACGCCACAGCAAGGAGGAAACAACACAAACCACTCCCAAGACGCTGCAACTGAACTTGACAACACCAATACAACTGCACAACCACCCATGCCCTCCCACAACACCACCACAATCTCCACCAACAACACCTCCAAACACAACCTCAGCACCCTCTCCGAACCA
GCTCCGTCTAAAACACCCCCACCACCGCCCACAGCCCATCCGGAGATCAAACCCACAAGCACCCCAACCGATGCCACTAGACTCAACACCACAAACCCAAACAGTGATGATGAGGATCTCACAACATCCGGCTCGGGGTCTGGGGAACAGGAACCCTATACGACTTCTGATGAGGTCACTAAGCAAGGGCTTTCATCAACAATGCCACCCACTCCCTCACCGCAACCAGGCACGCCACAGCAAGGAGGAAACAACACAAACCACTCCCAAGACGCTGCAACTGAACTTGACAACACCAATACAACTGCACAACCACCCATGCCCTCCCACAACACCACCACAATCTCCACCAACAACACCTCCAAACACAACCTCAGCACCCTCTCCGAACCA
GCTCCGTCTAAAACACCCCCACCACCGCCCACAGCCCATCCGGAGATCAAACCCACAAGCACCCCAACCGATGCCACTAGACTCAACACCACAAACCCAAACAGTGATGATGAGGATCTCACAACATCCGGCTCGGGGTCTGGGGAACAGGAACCCTATACGACTTCTGATGCGGTCACTAAGCAAGGGCTTTCATCAACAATGCCACCCACTCCCTCACCGCAACCAGGCACGCCACAGCAAGGAGGAAACAACACAAACCACTCCCAAGACGCTGCAACTGAACTTGACAACACCAATACAACTGCACAACCGCCCATGCCCTCCCACAACACCACCACAATCTCCACCAACAACACCTCCAAACACAACCTCAGCACCCTCTCCGAACCA
GCTCCGTCTAAAACACCCCCACCACCGCCCACAGCCCATCCGGAGATCAAACCCACAAGCACCCCAACCGATGCCACTAGACTCAACACCACAAACCCAAACAGTGATGATGAGGATCTCACAACATCCGGCTCGGGGTCTGGGGAACAGGAACCCTATACGACTTCTGATGCGGTCACTAAGCAAGGGCTTTCATCAACAATGCCACCCACTCCCTCACCGCAACCAGGCACGCCACAGCAAGGAGGAAACAACACAAACCACTCCCAAGACGCTGCAACTGAACTTGACAACACCAATACAACTGCACAACCACCCATGCCCTCCCACAACACCACCACAATCTCCACCAACAACACCTCCAAACACAACCTCAGCACCCTCTCCGAACCA
GCTCCGTCTAAAACACCCCCACCACCGCCCACAGCCCATCCGGAGATCAAACCCACAAGCACCCCAACCGATGCCACTAGACTCAACACCACAAACCCAAACAGTGATGATGAGGATCTCACAACATCCGGCTCGGGGTCTGGGGAACAGGAACCCTATACGACTTCTGATGCGGTCACTAAGCAAGGGCTTTCATCAACAATGCCACCCACTCCCTCACCGCAACCAGGCACGCCACAGCAAGGAGGAAACAACACAAACCACTCCCAAGACGCTGCAACTGAACTTGACAACACCAATACAACTGCACAACCACCCATGCCCTCCCACAACACCACCACAATCTCCACCAACAACACCTCCAAACACAACCTCAGCACCCTCTCCGAACCA
GCTCCGTCTAAAACACCCCCACCACCGCCCACAGCCCATCCGGAGATCAAACCCACAAGCACCCCAACCGATGCCACTAGACTCAACACCACAAACCCAAACAGTGATGATGAGGATCTCACAACATCCGGCTCGGGGTCTGGGGAACAGGAACCCTATACGACTTCTGATGCGGTCACTAAGCAAGGGCTTTCATCAACAATGCCACCCACTCCCTCACCGCAACCAGGCACGCCACAGCAAGGAGGAAACAACACAAACCACTCCCAAGACGCTGCAACTGAACTTGACAACACCAATACAACTGCACAACCACCCATGCCCTCCCACAACACCACCACAATCTCCACCAACAACACCTCCAAACACAACCTCAGCACCCTCTCCGAACCA
GCTCCGTCTAAAACACCCCCACCACCGCCCACAGCCCATCCGGAGATCAAACCCACAAGCACCCCAACCGATGCCACTAGACTCAACACCACAAACCCAAACAGTGATGATGAGGATCTCACAACATCCGGCTCGGGGTCTGGGGAACAGGAACCCTATACGACTTCTGATGCGGTCACTGAGCAAGGGCTTTCATCAACAATGCCACCCACTCCCTCACCGCAACCAGGCACGCCACAGCAAGGAGGAAACAACACAAACCACTCCCAAGACGCTGCAACTGAACTTGACAACACCAATACAACTGCACAACCACCCATGCCCTCCCACAACACCACCACAATCTCCACCAACAACACCTCCAAACACAACCTCAGCATCCTCTCCGAACCA
GCTCCGTCTAAAACACCCCCACCACCGCCCACAGCCCATCCGGAGGTCAAACCCACAAGAACCCCAACTGATGCCACTAGACTCAACACCACAAACCCAAACAGTGATGATGAGGATCTCACAACATCCGGCTCGGGGTCTGGGGAACAGGAACCCTATACGACCTCTGATGCGGTCACTAAGCAAGGGCTTTCATCAACAATGCCACCCACTCCCTCACCGCAACCAGGCACGCCACAGCAAGGAGGAAACAACACAAACCACTCCCAAGACGCTGCAACTAAACTTGACAACACCAATACAACTGCACAACCGCCTACGCCCTCCCACAACACCACCACAATCTCCACCAACAACACCTCCAAACACAACCTCAGCACCCTCTCCGAACCA
GCTCCGTCTAAAACACCCCCACCACCGCCCACAGCCCATCCGGAGGTCAAACCCACAAGAACCCCAACTGATGCCACTAGACTCAACACCACAAACCCAAACAGTGATGATGAGGATCTCACAACATCCGGCTCGGGGTCTGGGGAACAGGAACCCTATACGACCTCTGATGCGGTCACTAAGCAAGGGCTTTCATCAACAATGCCACCCACTCCCTCACCGCAACCAGGCACGCCACAGCAAGGAGGAAACAACACAAACCACTCCCAAGACGCTGCAACTAAACTTGACAACACCAATACAACTGCACAACCGCCTACGCCCTCCCACAACACCACCACAATCTCCACCAACAACACCTCCAAACACAACCTCAGCACCCTCTCCGAACCA
GCTCCGTCTAAAACACCCCCACCACCGCCCACAGCCCATCCGGAGGTCAAACCCACAAGAACCCCAACTGATGCCACTAGACTCAACACCACAAACCCAAACAGTGATGATGAGGATCTCACAACATCCGGCTCGGGGTCTGGGGAACAGGAACCCTATACGACTTCTGATGCGGTCACTAAGCAAGGGCTTTCATCAACAATGCCACCCACTCCCTCACCGCAACCAGGCACGCCACAGCAAGGAGGAAACAACACAAACCACTCCCAAGACGCTGCAACTAAACTTGACAACACCAATACAGCTGCACAACCGCCTACGCCCTCCCACAACACCACCACAATCTCCACCAACAACACCTCCAAACACAACCTCAGCACCCTCTCCGAACCA
GCTCCGTCTAAAACACCCCCACCACCGCCCACAGCCCGTCCGGAAATCAAACCCACAAGCACCCCAACCGATGCCACTAGACTCAACACCACAAACCCAAACAGTGATGATGAGGATCTCACAACATCCGGCTCGGGGTCTGGGGAACAGGAACTCTATACGACTTCTGATGCGGTCACTAAGCAAGGGCTTTCATCAACAATGCCACCCACTCCCTCACCGCAACCAGGCACGCCACAGCAAGGAGGAAACAACACAAACCACTCCCAAGACGCTACAACTGAACTTGATAACACCAACACAACTGCACAACCGCCCACGCCCTCCCACAACACCACCACAATCTCCACCAACAACACCTCCAAACACAACCTCAGCACCCTCTCCGCACCA
TCTCCATCTCTCAAACCTCCATCCCTGCCCACAGTAACTCCGAGCATTCACTCTACAAATACTCAAATTAATACTGCTGAATCTGGAACAATGAACCCAAGTAGCGACGATGAGGACCTTATGATTTCCGGCTCAGGATCTGGAGAACAGGGGCCCCACACAACTCTTAATGTAGTCACTGAACAGAAACAATCGTCAACAATATTGTCCACTCCTTCACTACATCCAAGCGCCTCACGACATGAGCAAAACAGTACGAATCCTTCCCGACATGCTGTAACTGAGCACAATGGAACCGACCCAACAACACAACCAGCAACGCTCCTCAACAATACTAATACAACTCCCACCTATAACACTCTCAAGTACAACCTCAGTACTCCTTCCCCTCCA
TCTCCATCTCTCAAACCTCCGTCCCTGCCCACAGTAACTCCGAGCATTCACTCTACAAATACTCAAATTAATACTGCTAAATCTGGAACTATAAACCCAAGTAGCGACGATGAGGACCTTATGGTTTCCGGCTCAGGATCTGGAGAACAGGGGCCCCACACAACTCTTAATGTAGTCACTGAACAGAAACAATCGTCAACAATATTGTCCACTCCTTCACTACATCCAAGCACCCCACAACATGAGCAAAACAGTACGAATCCTTCCCGACATGCTGTAACTGAGCACAATGGAACCGACCCAACAACACAACCAGCAACGCTCCTCAACAATACTAATACAACTCCCACCTATAACACTCTCAAGTACAACCTCAGTACTCCTTCCCCTCCA
TCTCCATCTCTTAAACCTCCATCCCTGCCCACAGTAACTCCGAGCATTCACTCTACAAATACTCAAATTAATACTGCTAAATCTGGAACTATGAACCCAAGTAGCGACGATGAGGACCTTATGATTTCCGGCTCAGGATCTGGAGAACAGGGGCCCCACACAACTCTTAATGTAGTCACTGAACAGAAACAATCGTCAACAATATTGTCCACTCCTTCACTACATCCAAGCACCTCACAACATGAGCAAAACAGTACGAATCCTTCCCGACATGCTGTAACTGAGCACAATGGAACCGACCCAACAACACAACCAGCAACGCTCCTCAACAATACTAATGCAACTCCCACCTATAACACTCTCAAGTACAACCTCAGTACTCCTTCCCCTCCA
TCTCCATCTCTTAAACCTCCATCCCTGCCCACAGTAACTCCGAGCATTCACTCTACAAATACTCAAATTAATACTGCTAAATCTGGAACTATGAACCCAAGTAGTGACGATGAGGACCTTATGATTTCCGGCTCAGGATCTGGAGAACAGGGGCCCCACACAACTCTTAATGTAGTCACTGAACAGAAACAATCGTCAACAATATTGTCCACTCCTTCACTACATCTAAGCACCTCACAACATGAGCAAAACAGTACGAATCCTTCCCGACATGCTGTAACTGAGCACAATGGAACCGACCCAACAACACAACCAGCAACGCTCCTCAACAATACTCATACAACTCCCACCTATAACACTCTCAAGTACAACCTCAGTACTCCTTCCCCTCCA

## Sheet: GP part 3
ACCCGCAACATCACCAATAATGATACACAACGTGAACTAGCAGAAAGCGAACAAACCAATGCTCAGTTGAACACAACTCCAGATCCAACAGAAAATCCCACCACAGCACAAGACACCAACAGCACAACCAACATCACCATGACGACATCAGATATAACAAGCAAACACCCCACAAATTCTTCTCCGGATTCTAGTCCGACAACCCGCCCTCCTATATACTTTAGAAAGAAACGAAGCATTTTCTGGAAAGAAGGTGATATATTCCCGTTTTTAGATGGGTTAATAAATACTGAAATTGATTTTGATCCAATCCCAAACACAGAAACAATCTTTGATGAATCCCCCAGCTTTAATACTTCAACTAATGAGGAACAACACACTCCCCCGAATATCAGTTTA…
ACCCGCAACATCACCAATAATGATACACAACGTGAACTAGCAGAAAGCGAACAAACCAATGCTCAGTTGAACACAACTCTAGATCCAACAGAAAATCCCACCACAGCACAAGACACCAACAGCACAACCAACATCATCATGACGACATCAGATATAACAAGCAAACACCCCACAAATTCTTCTCCGGATTCTAGTCCGACAACCCGCCCTCCTATATACTTTAGAAAGAAACGAAGCATTTTCTGGAAAGAAGGTGATATATTCCCGTTTTTAGATGGGTTAATAAATACTGAAATTGATTTTGATCCAATCCCAAACACAGAAACAATCTTTGATGAATCTCCCAGCTTTAATACTTCAACTAATGAGGAACAACACACTCCCCCGAATATCAGTTTA…
ACCCGCAACATCACCAATAATGATACACAACGTGAACTAGCAGAAAGCGAACAAACCAATGCTCAGTTGAACACAACTCTAGATCCAACAGAAAATCCCACCACAGCACAAGACACCAACAGCACAACCAACATCATCATGACGACATCAGATATAACAAGCAAACACCCCACAAATTCTTCTCCGGATTCTAGTCCGACAACCCGCCCTCCTATATACTTTAGAAAGAAACGAAGCATTTTCTGGAAAGAAGGTGATATATTCCCGTTTTTAGATGGGTTAATAAATACTGAAATTGATTTTGATCCAATCCCAAACACAGAAACAATCTTTGATGAATCTCCCAGCTTTAATACTTCAACTAATGAGGAACAACACACTCCCCCGAATATCAGTTTA…
ACCCGCAACATCACCAATAATGATACACAACGTGAACTAGCAGAAAGCGAACAAACCAATGCTCAGTTGAACACAACTCTAGATCCAACAGAAAATCCCACCACAGCACAAGACACCAACAGCACAACCCACATCATCATGACGACATCAGATATAACAAGCAAACACCCCACAAATTCTTCTCCGGATTCTAGTCCGACAACCCGCCCTCCTATATACTTTAGAAAGAAACGAAGCATTTTCTGGAAAGAAGGTGATATATTCCCGTTTTTAGATGGGTTAATAAATACTGAAATTGATTTTGATCCAATCCCAAACACAGAAACAATCTTTGATGAATCCCCCAGCTTTAATACTTCGACTAATGAGGAACAACACACTCCCACGAATATCAGTTTA…
ACCCGCAACATCACCAATAATGATACACAACGTGAACTAGCAGAAAGCGAACAAACCAATGCTCAGTTGAACACAACTCTAGATCCAACAGAAAATCCCACCACAGGACAAGACACCAACAGCACAACCAACATCATCATGACGACATCAGATATAACAAGCAAACACCCCACAAATTCTTCTCCGGATTCTAGTCCGACAACCCGCCCTCCTATATACTTTAGAAAGAAACGAAGCATTTTCTGGAAAGAAGGTGATATATTCCCGTTTTTAGATGGGTTAATAAATACTGAAATTGATTTTGATCCAATCCCAAACACAGAAACAATCTTTGATGAATCTCCCAGCTTTAATACTTCAACTAATGAGGAACAACACACTCCCCCGAATATCAGTTTA…
ACCCGCAACATCACCAATAATGATACACAACGTGAACTAGCAGAAAGCGAACAAGCCAATGCTCAGTTGAACACAACTCTAGATCCTACAGAAAATCCCACCACAGCACAAGACACCAACAGCACAACCAACATCGTCATGACGACATCAGATATAACAAGCAAACACCCCACAAATTCTTCTCCGGATTCTAGTCCGACAACCCGCCCTCCTATATACTTTAGAAAGAAACGAAGCATTTTCTGGAAAGAAGGTGATATATTCCCGTTTTTAGATGGGTTAATAAATACTGAAATTGATTTTGATCCAATCCCAAACACAGAAACAATCTTTGATGAATCCCCCAGCTTTAATACTTCAACTAATGAGGAACAACACACTTTCCCGAATATCAGTTTA…
ATACAAAATGCCACTAATTACAACACACAGAGCACGGCCCCTGAAAATGAGCAAACCAGTGCCCCCTCGAAAACAACCCTGCTTCCAACAGAAAATCCTACAACAGCAAAGAGCACCAATAGTACAAAAAGCCCCACTACAACAGTACCAAATACGACAAATAAGTATTCCACCAGTCCCTCCCCCACCCCCAACTCGACTGCACAACATCTTGTATATTTCAGAAGGAAACGAAATATTCTCTGGAGAGAAGGCGACATGTTCCCTTTTCTGGATGGGTTAATAAATGCTCCGATTGATTTTGATCCGGTTCCAAATACAAAGACAATCTTTGATGAATCCTCTAGTTCTGGTGCTTCAGCTGAGGAAGATCAGCATGCCTCCCCTAATATCAGTTTA…
ATACAAAATGCCACTAATTACAACACACAGAGCACGGCCCCTGAAAATGAGCAAACCAGTGCCCCCTCGAAAACAACCCTGCTTCCAACAGAAAATCCTACAACAGCAAAGAGCACCAATAGTACAAAAAGCCCCACTACAACAGTACCAAATACGACAAATAAGTATTCCACCAGTCCCTCCCCCACCCCCAACTCGACTGCACAACATCTTGTATATTTCAGAAGGAAACGAAATATTCTCTGGAGGGAAGGCGACATGTTCCCTTTTCTGGATGGGTTAATAAATGCTCCGATTGATTTTGATCCGGTTCCAAATACAAAGACAATCTTTGATGAATCCTCTAGTTCTGGTGCTTCAGCTGAGGAAGATCAGCATGCCTCCCCTAATATCAGTTTA…
ATACAAAATGCCACTAATTACAACACACAGAGCACGGCCCCTGAAAATGAGCAAACCAGTGCCCCCTCGAAAACAACCCTGCTTCCAACAGAAAATCCTACAACAGCAAAGAGCACCAATAGTACAAAAAGCCCCACTACAACAGTACCAAATACGACAAATAAGTATTCCACCAGTCCCTCCCCCACCCCCGACTCGACTGCACAACATCTTGTATATTTCAGAAGGAAACGAAATATTCTCTGGAGGGAAGGCGACATGTTCCCTTTTCTGGATGGGTTAATAAATGCTCCGATTGATTTTGATCCGGTTCCAAATACAAAGACAATCTTTGATGAATCCTCTAGTTCTGGTGCTTCAGCTGAGGAAGATCAGCATGCCTCCCCTAATATCAGTTTA…
CCACAAAACACCACCAATCCCAACACACAAAGCATGGCCACTGAAAAAGAGAAAACTAGTGCCCCCCCGAAAACAACCCTGCCTCCAACAGAAAGTCCAACCACAGAAAAGAGCACCAACAATACAAAAAGCCCCACCACAATGGAACCAAGTACAACAAATGGACATTTCACTAGTCCCTCCTCCACCCCCAACTCGACTACTCAACATCTTATATATTTCAGGAGGAAACGAAGTATCCTCTGGAGGGAAGGCGACATGTTCCCTTTTCTAGATGGGTTAATAAATGCTCCAATTGATTTTGATCCAGTTCCAAATACAAAGACAATCTTTGATGAATCTTCTAGTTCTGGTGCTTCAGCTGAGGAAGATCAACATGCATCCTCCAATATCAGTTTA…
CCACAAAACACCACCAATCCCAACACACAAAGCATGGCCACTGAAAATGAGAAAACCAGTGCCCCCCCGAAAACAACCCTGCCTCCAACAGAAAGTCCTACCACAGAAAAGAGCACCAACAATACAAAAAGCCCCACCACAATGGAACCAAATACAACAAACGGACATTTCACTAGTCCCTCCTCCACCCCCAACTCGACTACTCAACATCTTATATATTTCAGGAGGAAACGAAGTATCCTCTGGAGGGAAGGCGACATGTTCCCTTTTCTAGATGGGTTAATAAATGCTCCAATTGATTTTGATCCAGTTCCAAATACAAAGACAATCTTTGATGAATCTTCTAGTTCTGGTGCTTCAGCCGAGGAAGATCAACATGCATCCTCCAATATCAGTTTA…
CCACAAAACACCACCAATCCCAACACACAAAGCATGGCCACTGAAAATGAGAAAACCAGTGCCCCCCCGAAAACAACCCTGCCTCCAACAGAAAGTCCTACCACAGAAAAGAGCACCAACAATACAAAAAGCCCCACCACAATGGAACCAAATACAACAAATGGACATTTCACTAGTCCCTCCTCCACCCCCAACTCGACTACTCAACATCTTATATATTTCAGGAGGAAACGAAGTATCCTATGGAGGGAAGGCGACATGTTCCCTTTTCTAGATGGGTTAATAAATGCTCCAATTGATTTTGATCCAGTTCCAAATACAAAGACAATCTTTGATGAATCTTCTAGTTCTGGTGCTTCAGCCGAGGAAGATCAACATGCATCCTCCAATATCAGTTTA…
CCACAAAACACCACCAATCCCAACACACAAAGCATGGCCACTGAAAATGAGAAAACCAGTGCCCCCCCGAAAACAACCCTGCCTCCAACAGAAAGTCCTACCACAGAAAAGAGCACCAACAATACAAAAAGCCCCACCACAATGGAACCAAATACAACAAATGGACATTTCACTAGTCCCTCCTCCACCCCCAACTCGACTACTCAACATCTTATATATTTCAGGAGGAAACGAAGTATCCTCTGGAGGGAAGGCGACATGTTCCCTTTTCTAGATGGGTTAATAAATGCTCCAATTGATTTTGATCCAGTTCCAAATACAAAGACAATCTTTGATGAATCTTCTAGTTCTGGTGCTTCAGCCGAGGAAGATCAACATGCATCCTCCAATATCAGTTTA…
CCACAAAACACCACCAATCCCAACACACAAAGCATGGCCACTGAAAATGAGAAAACCAGTGCCCCCCCGAAAACAACCCTGCCTCCAACAGAAAGTCCTACCACAGAAAAGAGCACCAACAATACAAAAAGCCCCACCACAATGGAACCAAATACAACAAATGGACATTTCACTAGTCCCTCCTCCACCTCCAACTCGACTACTCAACATCTTATATATTTCAGGAGGAAACGAAGTATCCTCTGGAGGGAAGGCGACATGTTCCCTTTTCTAGATGGGTTAATAAATGCTCCAATTGATTTTGATCCAGTTCCAAATACAAAGACAATCTTTGATGAATCTTCTAGTTCTGGTGCTTCAGCCGAGGAAGATCAACATGCATCCTCCAATATCAGTTTA…
CCACAAAACACCACCAATCCCAACACACAAAGCATGGCCACTGAAAATGAGAAAACCAGTGCCCCCCCGAAAACAACCCTGCCTCCGACAGAAAGTCCTACCACAGAAAAGAGCACCAACAATACAAAAAGCCCCACCACAATGGAACCAAATAAAACAAATGGACATTTCACTAGTCCCTCCTCCACCCCCAACTCGACTACTCAACATCCTATATATTTCAGGAGGAAACGAAGTATCCTCTGGAGGGAAGGCGACATGTTCCCTTTTCTAGATGGGTTAATAAATGCTCCAATTGATTTTGATCCAGTTCCAAATACAAAGACAATCTTTGATGAATCTTCTAGTTCTGGTGCTTCAGCCGAGGAAGATCAACATGCATCCTCCAATATCAGTTTA…
CCACAAAACACCACCAATCCCAACACACAAAGCATGGCCACTGAAAATGAGAAAACCAGTGCCCCCCCGAAAACAACCCTGCCTCCGACAGAAAGTCCTACCACAGAAAAGAGCACCAACAATACAAAAAGCCCCACCACAATGGAACCAAATAAAACAAATGGACATTTCACTAGTCCCTCCTCCACCCCCAACTCGACTACTCAACATCTTATATATTTCAGGAGGAAACGAAGTATCCTCTGGAGGGAAGGCGACATGTTCCCTTTTCTAGATGGGTTAATAAATGCTCCAATTGATTTTGATCCAGTTCCAAATACAAAGACAATCTTTGATGAATCTTCTAGTTCTGGTGCTTCAGCCGAGGAAGATCAACATGCATCCTCCAATATCAGTTTA…
CCACAAAACACCACCAATCCCAACACACAAAGCATGGCCACTGAAAATGAGAAAACCAGTGCCCCCCCGAAAACAACCCTGCCTCCGACAGAAAGTCCTACCACAGAAAAGAGCACCAACAATACAAAAAGCCCCACCACAATGGAACCAAATAAAACAAATGGACATTTCACTAGTCCCTCCTCCACCCCCAACTCGACTACTCAACATCTTATATATTTCAGGAGGAAACGAAGTATCCTCTGGAGGGAAGGCGACATGTTCCCTTTTCTAGATGGGTTAATAAATGCTCCAATTGATTTTGATCCAGTTCCAAATACAAAGACAATCTTTGATGAATCTTCTAGTTCTGGTGCTTCAGCCGAGGAAGATCAACATGCATCCTCCAATATCAGTTTA…
CCACAAAACACCACCAATCCCAACACACAAAGCATGGCCACTGAAAATGAGAAAACCAGTGCCCCCCCGAAAACAACCCTGCCTCCGACAGAAAGTCCTACCACAGAAAAGAGCACCAACAATACAAAAAGCCCCACCACAATGGAACCAAATAAAACAAATGGACATTTCACTAGTCCCTCCTCCACCCCCAACTCGACTACTCAACATCTTATATATTTCAGGAGGAAACGAAGTATCCTCTGGAGGGAAGGCGACATGTTCCCTTTTCTAGATGGGTTAATAAATGCTCCAATTGATTTTGATCCAGTTCCAAATACAAAGACAATCTTTGATGAATCTTCTAGTTCTGGTGCTTCAGCCGAGGAAGATCAACATGCATCCTCCAATATCAGTTTA…
CCACAAAACACCACCAATCCCAACACACAAAGCATGGCCACTGAAAATGAGAAAACCAGTGCCCCCCCGAAAACAACCCTGCCTCCGACAGAAAGTCCTACCACAGAAAAGAGCACCAACAATACAAAAAGCCCCACCACAATGGAACCAAATAAAACAAATGGACATTTCACTAGTCCCTCCTCCACCCCCAACTCGACTACTCAACATCTTATATATTTCAGGAGGAAACGAAGTATCCTCTGGAGGGAAGGCGACATGTTCCCTTTTCTAGATGGGTTAATAAATGCTCCAATTGATTTTGATCCAGTTCCAAATACAAAGACAATCTTTGATGAATCTTCTAGTTCTGGTGCTTCAGCCGAGGAAGATCAACATGCATCCTCCAATATCAGTTTA…
CCACAAAACACCACCAATCCCAACACACAAAGCATGGCCACTGAAAATGAGAAAACCAGTGCCCCCCCGAAAACAACCCTGCCTCCGACAGAAAGTCCTACCACAGAAAAGAGCACCAACAATACAAAAAGCCCCACCACAATGGAACCAAATAAAACAAATGGACATTTCACTAGTCCCTCCTCCACCCCCAACTCGACTACTCAACATCTTATATATTTCAGGAGGAAACGAAGTATCCTCTGGAGGGAAGGCGACATGTTCCCTTTTCTAGATGGGTTAATAAATGCTCCAATTGATTTTGATCCAGTTCCAAATACAAAGACAATCTTTGATGAATCTTCTAGTTCTGGTGCTTCAGCCGAGGAAGATCAACATGCATCCTCCAATATCAGTTTA…
CCACAAAACACCACCAATCCCAACACACAAAGCATGGCCACTGAAAATGAGAAAACCAGTGCCCCCCCGAAAACAACCCTGCCTCCGACAGAAAGTCCTACCACAGAAAAGAGCACCAACAATACAAAAAGCCCCACCACAATGGAACCAAATAAAACAAATGGACATTTCACTAGTCCCTCCTCCACCCCCAACTCGACTACTCAACATCTTATATATTTCAGGAGGAAACGAAGTATCCTCTGGAGGGAAGGCGACATGTTCCCTTTTCTAGATGGGTTAATAAATGCTCCAATTGATTTTGATCCAGTTCCAAATACAAAGACAATCTTTGATGAATCTTCTAGTTCTGGTGCTTCAGCCGAGGAAGATCAACATGCATCCTCCAATATCAGTTTA…
CCACAAAACACCACCAATCCCAACACACAAAGCATGGCCACTGAAAATGAGAAAACCAGTGCCCCCCCGAAAGCAACCCTGCCTCCAACAGAAAATCCTACCACAGAAAAGAGCACCAACAATACAAAAAGCCCCACCACAATGGAACCAAATACAACAAATGGACATTTCACTAGTCCCTCCTCCACCCCCAACTCGACTACACAACATCTTATATATTTCAGGAGGAAACGAAGTATCCTCTGGAGGGAAGGCGACATGTTCCCTTTTCTAGATGGGTTAATAAATGCTCCAATTGATTTTGATCCAGTTCCAAATACAAAGACAATCTTTGATGAATCTTCTAGTTCTGGTGCTTCAACTGAGGAAGATCAACATGCATCCTCCAATATCAGTTTA…
CCACAAAACACCACCAATCCCAACACACAAAGCATGGCCACTGAAAATGAGAAAACCAGTGCCTCCCCGAAAACAACTCTGCCTCCAACAGAAAGTCCTACCACAGAAAAGAGCACCAACAATACAAAAAGCCCCACCACAATGGAACCAAATACAACAAATGGACATTTCACTAGTCCCTCCTCCACCCCCAACTCGACTACTCAACACCTTATATATTTCAGGAGGAAACGAAGTATCCTCTGGAGGGAAGGCGACATGTTCCCTTTTCTAGATGGGTTAATAAATGCTCCAATTGATTTTGATCCAGTTCCAAATACAAAGACAATCTTTGATGAATCTTCTAGTTCTGGTGCTTCAGCTGAGGAAGATCAACATGCATCCTCCAATATCAGTTTA…
CCACAAAACACCACCAATCCCAACACACAAAGCATGGCCACTGAAAATGAGAAAACCAGTGCCTCCCCGAAAACAACTCTGCCTCCAACAGAAAGTCCTACCACAGAAAAGAGCACCAACAATACAAAAAGCCCCACCACAATGGAACCAAATACAACAAATGGACATTTCACTAGTCCCTCCTCCACCCCCAACTCGACTACTCAACATCTTATATATTTCAGGAGGAAACGAAGTATCCTCTGGAGGGAAGGCGACATGTTCCCTTTTCTAGATGGGTTAATAAATGCTCCAATTGATTTTGATCCAGTTCCAAATACAAAGACAATCTTTGATGAATCTTCTAGTTCTGGTGCTTCAGCTGAGGAAGATCAACATGCATCCTCCAATATCAGTTTA…
CCACAAAACACCACCAATCCCAACACACAAAGCATGGCCACTGAAAATGAGAAAACCAGTGCCTCCCCGAAAACAACTCTGCCTCCAACAGAAAGTCCTACCACAGAAAAGAGCACCAACAATACAAAAAGCCCCACCACAATGGAACCAAATACAACAAATGGACATTTCACTAGTCCCTCCTCCACCCCCAACTCGACTACTCAACATCTTATATATTTCAGGAGGAAACGAAGTATCCTCTGGAGGGAAGGCGACATGTTCCCTTTTCTAGATGGGTTAATAAATGCTCCAATTGATTTTGATCCAGTTCCAAATACAAAGACAATCTTTGATGAATCTTCTAGTTCTGGTGCTTCAGCTGAGGAAGATCAACATGCATCCTCCAATATCAGTTTA…
CCACAAAACACCACCAATCCCAACACACAAAGCATGGCCACTGAAAATGAGAAAACCAGTGCCTCCCCGAAAACAACTCTGCCTCCAACAGAAAGTCCTACCACAGAAAAGAGCACCAACAATACAAAAAGCCCCACCACAATGGAACCAAATACAACAAATGGACATTTCACTAGTCCCTCCTCCACCCCCAACTCGACTACTCAACATCTTATATATTTCAGGAGGAAACGAAGTATCCTCTGGAGGGAAGGCGACATGTTCCCTTTTCTAGATGGGTTAATAAATGCTCCAATTGATTTTGATCCAGTTCCAAATACAAAGACAATCTTTGATGAATCTTCTAGTTCTGGTGCTTCAGCTAAGGAAGATCAACATGCATCCTCCAATATCAGTTTA…
CCACAAAACACCACCAATCCCAACACACAAAGCATGGCCACTGAAAATGAGAAAACCAGTGCCTCCCCGAAAACAACTCTGCCTCCAACAGAAAGTCCTACCACAGAAAAGAGCACCAACAATACAAAAAGCCCCACCACAATGGAACCAAATACAACAAATGGACATTTCACTAGTCCCTCCTCCACCCCCAACTCGACTACTCAACATCTTATATATTTCAGGAGGAAACGAAGTATCCTCTGGAGGGAAGGCGACATGTTCCCTTTTCTAGATGGGTTAATAAATGCTCCAATTGATTTTGATCCAGTTCCAAATACAAAGACAATCTTTGATGAATCTTCTAGTTCTGGTGCTTCAGCTGAGGAAGATCAACATGCATCCTCCAATATCAGTTTA…
CCACAAAACACCACCAATCCCAACACACAAAGCATGGCCACTGAAAATGAGAAAACCAGTGCCTCCCCGAAAACAACTCTGCCTCCAACAGAAAGTCCTACCACAGAAAAGAGCACCAACAATACAAAAAGCCCCACCACAATGGAACCAAATACAACAAATGGACATTTCACTAGTCCCTCCTCCACCCCCAACTCGACTACTCAACATCTTATATATTTCAGGAGGAAACGAAGTATCCTCTGGAGGGAAGGCGACATGTTCCCTTTTCTAGATGGGTTAATAAATGCTCCAATTGATTTTGATCCAGTTCCAAATACAAAGACAATCTTTGATGAATCTTCTAGTTCTGGTGCTTCAGCTGAGGAAGATCAACATGCATCCTCCAATATCAGTTTA…
CCACAAAACACCACCAATCCCAACACACAAAGCATGGCCACTGAAAATGAGAAAACTAGTGCCCCCCCGAAAACAACCCTGCCTCCAACAGAAAGTCCAACCACAGAAAAGAGCACCAACAATACAAAAAGCCCCACCACAATGGAACCAAATACAACAAATGGACATTTCACTAGCCCCTCCTCCACCCCCAACTCGACTACTCAACATCTTATATATTTCAGGAGGAAACGAAGTATCCTCTGGAGGGAAGGCGACATGTTCCCTTTTCTAGATGGGTTAATAAATGCTCCAATTGATTTTGATCCAGTTCCAAATACAAAGACAATCTTTGATGAATCTTCTAGTTCTGGTGCTTCAGCTGAGGAAGATCAACATGCATCCTCCAATATCAGTTTA…
CCACAAAACACCACCAATCCCAACACACAAAGCATGGCCACTGAAAATGAGAAAACTAGTGCCCCCCCGAAAACAACCCTGCCTCCAATAGAAAGTCCAACCACAGAAAAGAGCACCAACAATACAAAAAGCCCCACCACAATGGAACCAAATACAACAAATGGACATTTCACTAGCCCCTCCTCCACCCCCAACTCGACTACTCAACATCTTATATATTTCAGGAGGAAACGAAGTATCCTCTGGAGGGAAGGCGACATGTTCCCTTTTCTAGATGGGTTAATAAATGCTCCAATTGATTTTGATCCAGTTCCAAATACAAAGACAATCTTTGATGAATCTTCTAGTTCTGGTGCTTCAGCTGAGGAAGATCAACATGCATCCTCCAATATCAGTTTA…
CCACAAAACACCACCAATCCCAACACACAAAGCATGGCCACTGAAAATGAGAAAACTAGTGCCCCCCCGAAAACAACCCTGCCTCCAATAGAAAGTCCAACCACAGAAAAGAGCACCAACAATACAAAAAGCCCCACCACAATGGAACCAAATACAACAAATGGACATTTCACTAGCCCCTCCTCCACCCCCAACTCGACTACTCAACATCTTATATATTTCAGGAGGAAACGAAGTATCCTCTGGAGGGAAGGCGACATGTTCCCTTTTCTAGATGGGTTAATAAATGCTCCAATTGATTTTGATCCAGTTCCAAATACAAAGACAATCTTTGATGAATCTTCTAGTTCTGGTGCTTCAGCTGAGGAAGATCAACATGCATCCTCCAATATCAGTTTA…
CCACAAAACACCACCAATCCCAACACACAAAGCATGGTCACTGAAAATGAGAAAACCAGTGCCCCCCCGAAAACAACTCTGCCTCCAACAGAAAGTCCTACCACAGAAAAGAGCACCAACAATACAAAAAGCCCCACCACAATGGAACCAAATACAACAAATGGACATTTCACTAGTCCCTCCTCCACCCCCAACTCGACTACTCAACATCTTATATATTTCAGGAGGAAACGAAGTATCCTCTGGAGGGAAGGCGACATGTTCCCTTTTCTAGATGGGTTAATAAATGCTCCAATTGATTTTGATCCAGTTCCAAATACAAAGACAATCTTTGATGAATCTTCTAGTTCTGGTGCTTCAGCTGAGGAAGATCAACATGCATCCTCCAATATCAGTTTA…
CCACAAAACACCACCAATCCCAACACACAAAGCATGGTCACTGAAAATGAGAAAACCAGTGCCCCCCCGAAAACAACTCTGCCTCCAACAGAAAGTCCTACCACAGAAAAGAGCACCAACAATACAAAAAGCCCCACCACAATGGAACCAAATACAACAAATGGACATTTCACTAGTCCCTCCTCCACCCCCAACTCGACTACTCAACATCTTATATATTTCAGGAGGAAACGAAGTATCCTCTGGAGGGAAGGCGACATGTTCCCTTTTCTAGATGGGTTAATAAATGCTCCAATTGATTTTGATCCAGTTCCAAATACAAAGACAATCTTTGATGAATCTTCTAGTTCTGGTGCTTCAGCTGAGGAAGATCAACATGCATCCTCCAATATCAGTTTA…
CCACAAAACACCACCAATCCCAACACACAAAGCATGGTCACTGAAAATGAGAAAACCAGTGCCCCCCCGAAAACAACTCTGCCTCCAACAGAAAGTCCTACCACAGAAAAGAGCACCAACAATACAAAAAGCCCCACCACAATGGAACCAAATACAACAAATGGACATTTCACTAGTCCCTCCTCCACCCCCAACTCGACTACTCAACATCTTATATATTTCAGGAGGAAACGAAGTATCCTCTGGAGGGAAGGCGACATGTTCCCTTTTCTAGATGGGTTAATAAATGCTCCAATTGATTTTGATCCAGTTCCAAATGCAAAGACAATCTTTGATGAATCTTCTAGTTCTGGTGCTTCAGCTGAGGAAGATCAACATGCATTCTCCAATATCAGTTTA…
CCACAAAACACCACCAATTATGACACACAGAGCACAGCCACTGAAAATGAACAAACCAGTGCCCCCTTGAAAACAACCCTGCCTCCTACAGGAAATCTTACCACAGCAAAGAGCACCAACAACACGAAAGGCCCAACCACAACGGCACCAAATATGACAAATGAGCATTTAACCAGTCCCTCCCCCACCCCCAACCCGACCACACAACATCTTGTATATTTCAGAAAGAAACGAAGTATCCTCTGGAGGGAAGGCGACATGTTCCCTTTTCTGGACGGGTTAATAAATGCTCCAATTGATTTTGATCCAGTTCCAAATACAAAGACGATCTTTGATGAATCTTCTAGTTCTGGTGCTTCGGATGAGGAAGATCAACATGCCTCCCCCAATATCAGTTTA…
CCACAAAACACCACCAATTATGACACACAGAGCACAGCCACTGAAAATGAACAAACCAGTGCCCCCTTGAAAACAACCCTGCCTCCTACAGGAAATCTTACCACAGCAAAGAGCACCAACAACACGAAAGGCCCCACCACAACGGCACCAAATATGACAAATGAGCATTTAACCAGTCCCTCCCCCACCCCCAACCCGACTACACAACATCTTGTATATTTCAGAAAGAAACGAAGTATCCTCTGGAGGGAAGGCGACATGTTCCCTTTTCTGGACGGGTTAATAAATGCTCCAATTGATTTTGATCCAGTTCCAAATACAAAGACGATCTTTGATGAATCTTCTAGTTCTGGTGCTTCGGCTGAGGAAGATCAACATGCCTCCCCCAATATCAGTTTA…
CCACAAAACACCACCAATTATGGCACACAGAGCACAGCCACTGAAAATGAACAAACCAGTGCCCCCTTGAAAGCAACCCTGCCTCCTACAGGAAATCTTACCACAGCAAAGAGCACCAACAACACGAAAGGCCCCACCACAACGGCACCAAATATGACAAATGAGCATTTAACCAGTCCCTCCCCCACCCCCAACCCGACTACACAACATCTTGTATATTTCAGAAAGAAACGAAGTATCCTCTGGAGGGAAGGCGACATGTTCCCTTTTCTGGACGGGTTAATAAATGCTCCAATTGATTTTGATCCAGTTCCAAATACAAAGACGATCTTTGATGAATCTTCTAGTTCTGGTGCTTCGGCTGAGGAAGATCAACATGCCTCCCCCAATATCAGTTTA…
CCACAAAACATCACCAATCCCAACACACAAAGCATGGCCACTGAAAATGAGAAAACCAGTGCCTCCCCGAAAACAACTCTGCCTCCAACAGAAAGTCCTACCACAGAAAAGAGCACCAACAATACAAAAAGCCCCACCACAATGGAACCAAATACAACAAATGGACATTTCACTAGTCCCTCCTCCACCCCCAACTCGACTACTCAACATCTTATATATTTCAGGAGGAAACGAAGTATCCTCTGGAGGGAAGGCGACATGTTCCCTTTTCTAGATGGGTTAATAAATGCTCCAATTGATTTTGATCCAGTTCCAAATACAAAGACAATCTTTGATGAATCTTCTAGTTCTGGTGCTTCAGCTGAGGAAGATCAACATGCATCCTCCAATATCAGTTTA…
CCCCGCAACATCACCAATAATGATACACAACGTGAACTAGCAGAAAGCGAACAAACCAATGCTCAGTTGAACACAACTCTAGATCCAACAGAAAATCCCACCACAGCACAAGACACCAACAGCACAACTAACATCATCATGACGACATCAGATATAACAAGCAAACACCCCACAAATTCTTCTTCGGATTCTAGTCCGACAACCCGCCCTCCTATATATTTTAGAAAGAAACGAAGCATTTTCTGGAAAGAAGGTGATATATTCCCGTTTTTAGATGGGTTAATAAGTACTGAAATTGATTTTGATCCAATCCCAAACACAGAAACAATCTTTGATGAATCCCCCAGCTTTAATACTTCAACTAATGAGGAACAACACACTCCCCCGAATATCAGTTTA…
CTACAAAACACCACCAATTACGACACACAGAGCACAGCCACTGAAAATGAACAAACCAGTGCCCCCTCGAAAACAACCCTGCCCCCAACAGGAAATCTTACCACAGCAAAGAGCACTAACAACACGAAAGGCCCCACCACAACGGCACCAAATATGACAAATGGGCATTTAACCAGTCCCTCCCCCACCCCCAACCCGACCACACAACATCTTGTATATTTCAGAAAGAAACGAAGTATCCTCTGGAGGGAAGGCGACATGCCTCCTTTTCTGGACGGGTTAATAAATGCTCCAATTGATTTTGATCCAGTTCCAAATACAAAGACGATCTTTGATGAATCTTCTAGTTCTGGTGCTTCGGCTGAGGAAGATCAACATGCCTCCCCCAATATCAGTTTA…
CTACAAAACACCACCAATTACGACACACAGAGCACAGCCACTGAAAATGAACAAACCAGTGCCCCCTCGAAAACAACCCTGCCTCCAACAGGAAATCTTACCACAGCAAAGAGCACAAACAACACGAAAGGCCCCACCACAACGGCACCAAATATGACAAATGGGCATTTAACCAGTCCCTCCCCCACCCCCAACCCGACCACACAACATCTTGTATATTTCAGAAAGAAACGAAGTATCCTCTGGAGGGAAGGCGACATGTTTCCTTTTCTGGACGGGTTAATAAATGCTCCAATTGATTTTGATCCAGTTCCAAATACAAAGACGATCTTTGATGAATCTTCTAGTTCTGGTGCTTCGGCTGAGGAAGATCAACATGCCTCCCCCAATATCAGTTTA…
CTACAAAACACCACCAATTACGACACACAGAGCACAGCCACTGAAAATGAACAAACCAGTGCCCCCTCGAAAACAACCCTGCCTCCAACAGGAAATCTTACCACAGCAAAGAGCACTAACAACACGAAAGGCCCCACCACAACGGCACCAAATATGACAAATGGGCATTTAACCAGTCCCTCCCCCACCCCCAACCCGACCACACAACATCTTGTATATTTCAGAAAGAAACGAAGTATCCTCTGGAGGGAAGGCGACATGTTTCCTTTTCTGGACGGGTTAATAAATGCTCCAATTGATTTTGATCCAGTTCCAAATACAAAGACGATCTTTGATGAATCTTCTAGTTCTGGTGCTTCGGCTGAGGAAGATCAACATGCCTCCCCCAATATCAGTTTA…
CTACAAAACACCACCAATTACGACACACAGAGCACAGCCACTGAAAATGAACAAACCAGTGCCCCCTCGAAAACAACCCTGCCTCCAACAGGAAATCTTACCACAGCAAAGAGCACTAACAACACGAAAGGCCCCACCACAACGGCACCAAATATGACAAATGGGCATTTAACCAGTCCCTCCCCCACCCCCAACCCGACCACACAACATCTTGTATATTTCAGAAAGAAACGAAGTATCCTCTGGAGGGAAGGCGACATGTTTCCTTTTCTGGACGGGTTAATAAATGCTCCAATTGATTTTGATCCAGTTCCAAATACAAAGACGATCTTTGATGAATCTTCTAGTTCTGGTGCTTCGGCTGAGGAAGATCAACATGCCTCCCCCAATATCAGTTTA…
CTACAAAACACCACCAATTACGACACACAGAGCACAGCCACTGAAAATGAACAAACCAGTGCCCCCTTGAAAACAACCCTGCCTCCAACAGGAAATCTTACCACAGCAAAGAGCACCAACAACACGAAAGGCCCCACCACAACGGCACCAAATATGACAAACGAGCATTTAACCAGTCCCTCCCCCACCCCCAACCCGACTACACAACATCTTGTATATTTCAGAAAGAAACGAAGTATCCTCTGGAGGGAAGGCGACATGTTCCCTTTTCTGGACGGGTTAATAAATGCTCCAATTGATTTTGATCCAGTTCCAAATACAAAGACGATCTTTGATGAATCTTCTAGTTCTGGTGCTTCGGCTGAGGAAGATCAACATGCCTCCCCCAATATCAGTTTA…
CTACAAAACACCATCAATTACGACACACAGAGCACAGCCACTGAAAATGAACAAACCAGTGCCCCCTCGAAAACAACCCTGCCTCCAACAGGAAATCTTACCACAGCAAAGAGCACCAACAACACGAAAGGCCCCACCACAACGGCACCAAATATGACAAATGGGCATTTAACCAGTCCCTCCCCCACCCCCAACCCGACTACACAACATCTTGTATATTTCAGAAAGAAACGAAGTATCCTCTGGAGGGAAGGCGACATGTTCCCTTTTCTGGACGGGTTAATAAATGCTCCAATTGATTTTGATCCAGTTCCAAATACAAAGACGATCTTTGATGAATCTTCTAGTTCTGGTGCTTCAACTGAGGAAGATCAACATGCCTCCCCCAATATCAGTTTA…
TTACAAAACACCACCAATGACAACACACAGAGCACAATCACTGAAAATGAGCAAACCAGTGCCCCCTCGATAACAACCCTGCCTCCAACGGGAAATCCCACCACAGCAAAGAGCACCAGCAGCAAAAAAGGCCCCGCCACAACGGCACCAAACACGACAAATGAGCATTTCACCAGTCCTCCCCCCACCCCCAGCTCGACTGCACAACATCTTGTATATTTCAGAAGAAAGCGAAGTATCCTCTGGAGGGAAGGCGACATGTTCCCTTTTCTGGATGGGTTAATAAATGCTCCAATTGATTTTGACCCAGTTCCAAATACAAAAACAATCTTTGATGAATCCTCTAGTTCTGGTGCCTCGGCTGAGGAAGATCAACATGCCTCCCCCAATATTAGTTTA…
TTACAAAACACCACCAATGACAACACACAGAGCACAATCACTGAAAATGAGCAAACCAGTGCCCCCTCGATAACAACCCTGCCTCCAACGGGAAATCCCACCACAGCAAAGAGCACCAGCAGCAAAAAAGGCCCCGCCACAACGGCACCAAACACGACAAATGAGCATTTCACCAGTCCTCCCCCCACCCCCAGCTCGACTGCACAACATCTTGTATATTTCAGAAGAAAGCGAAGTATCCTCTGGAGGGAAGGCGACATGTTCCCTTTTCTGGATGGGTTAATAAATGCTCCAATTGATTTTGACCCAGTTCCAAATACAAAAACAATCTTTGATGAATCCTCTAGTTCTGGTGCCTCGGCTGAGGAAGATCAACATGCCTCCCCCAATATTAGTTTA…
TTACAAAACACCACCAATGACAACACACAGAGCACAATCACTGAAAATGAGCAAACCAGTGCCCCCTCGATAACAACCCTGCCTCCAACGGGAAATCCCACCACAGCAAAGAGCACCAGCAGCAAAAAAGGCCCCGCCACAACGGCACCAAACACGACAAATGAGCATTTCACCAGTCCTCCCCCCACCCCCAGCTCGACTGCACAACATCTTGTATATTTCAGAAGAAAGCGAAGTATCCTCTGGAGGGAAGGCGACATGTTCCCTTTTCTGGATGGGTTAATAAATGCTCCAATTGATTTTGACCCAGTTCCAAATACAAAAACAATCTTTGATGAATCCTCTAGTTCTGGTGCCTCGGCTGAGGAAGATCAACATGCCTCCCCCAATATTAGTTTA…
TTACAAAACACCACCAATGACAACACACAGAGCACAATCACTGAAAATGAGCAAACCAGTGCCCCCTCGATAACAACCCTGCCTCCAACGGGAAATCCCACCACAGCAAAGAGCACCAGCAGCAAAAAAGGCCCCGCCACAACGGCACCAAACACGACAAATGAGCATTTCACCAGTCCTCCCCCCACCCCCAGCTCGACTGCACAACATCTTGTATATTTCAGAAGAAAGCGAAGTATCCTCTGGAGGGAAGGCGACATGTTCCCTTTTCTGGATGGGTTAATAAATGCTCCAATTGATTTTGACCCAGTTCCAAATACAAAAACAATCTTTGATGAATCCTCTAGTTCTGGTGCCTCGGCTGAGGAAGATCAACATGCCTCCCCCAATATTAGTTTA…

## Sheet: VP 30 part 1
ATGCAACAACCCCGTGGAAGAAGTCGAACTCGCAACCACCAAGCCACATCATCTATATATCATGAAACTCAGTTGCCCTCCAAACCTCATTACACCAATCATCATCCACGTGCAAGGTCGATGAGCTCAACCCGTAGTAGTGCAGAAAGTAGTCCCACTAACCATATTCCCCGTGCTCGACCACCCCCAACA
ATGCAACAACCCCGTGGAAGAAGTCGAACTCGCAACCACCAAGCCACATCATCTATATATCATGAAACTCAGTTGCCCTCCAAACCTCATTACACCAATCATCATCCACGTGCAAGGTCGATGAGCTCAACCCGTAGTAGTGCAGAAAGTAGTCCCACTAATCATATTCCCCGTGCTCGACCACCCCCAACA
ATGCAACAACCCCGTGGAAGAAGTCGAACTCGCAACCACCAAGCCACATCATCTATATATCATGAAACTCAGTTGCCCTCCAAACCTCATTACACCAATCATCATCCACGTGCAAGGTCGATGAGCTCAACCCGTAGTAGTGCAGAAAGTAGTCCCACTAATCATATTCCCCGTGCTCGACCACCCCCAACA
ATGCAACAACCCCGTGGAAGAAGTCGAACTCGCAACCACCAAGCTACATCATCTATATATCATGAAACTCAGTTGCCCTCCAAACCTCATTACACCAATCATCATCCACGTGCAAGATCGATGAGCTCAACCCGTAGTAGTGCAGAAAGTAGTCCCACTAATCATATTCCCCGTGCTCGACCACCCCCAACA
ATGCAACAACCCCGTGGAAGGAGTCGAACTCGCAACCACCAAACCGCATCATCTATATATCATGAAACTCAGTTGCCCTCCAAACCTCACTACACCAATCATCATCCACGTGCAAGATCGATGAGCTCAACCCGCAGTAGTGCAGAAAGCAGTCCCACCAATCATATTCCCCGTGCTCGACCACCCCCAACA
ATGCAACAACCCCGTGGAAGGAGTCGAACTCGCAACCACCAAGCCGCATCATCTATATATCATGAAACTCAGTTGCCCTCCAAACCTCACTACACCAATTATCATCCACGTGCAAGATCGATGAGCTCAACCCGTAGTAGTGCAGAAAGTAGTCCCACTAATCATATTCCCCGTGCTCGACCACCCCCAACA
ATGCAACAACCTCGCGGAAGAAGTCGAACCCGCAACCACCAAGTCACACCGACTATATATCATGAAACTCAATTGCCCTCCAAACCTCATTATACCAATTATCATCCACGTGCAAGATCGATGAGCTCAACCCGTAGTAGTGCAGAAAGTAGTCCCACCAATCATATTCCCCGTGCTCGACCACCCTCAACA
ATGCAACAACCTCGTGGAAGAAGTCGAACCCGCAACCACCAAGCCATACCGTCTATATATCATGAAACTCAATTGCCCTCCAAACCTAATTACACCAATCACCATCCACGTGCAAGATCTATGAGCTCAACCCGTAGTAGTACAGAAAGTAGTCCCACCAATCACATTCCCCGTGCTCGACCACCCTCAACA
ATGCAACAACCTCGTGGAAGAAGTCGAACCCGCAACCACCAAGCCATACCGTCTATATATCATGAAACTCAATTGCCCTCCAAACCTAATTACACCAATCACCATCCACGTGCAAGATCTATGAGCTCAACCCGTAGTAGTACAGAAAGTAGTCCCACCAATCACATTCCCCGTGCTCGACCACCCTCAACA
ATGCAACAACCTCGTGGAAGAAGTCGAACCCGCAACCACCAAGCCATACCGTCTATATATCATGAAACTCAATTGCCCTCCAAACCTAATTACACCAATCACCATCCACGTGCAAGATCTATGAGCTCAACCCGTAGTAGTACAGAAAGTAGTCCCACCAATCACATTCCCCGTGCTCGACCACCCTCAACA
ATGCAACAACCTCGTGGAAGAAGTCGAACCCGCAACCACCAAGCCATACCGTCTATATATCATGAAACTCAATTGCCCTCCAAACCTAATTACACCAATCACCATCCACGTGCAAGATCTATGAGCTCAACCCGTAGTAGTACAGAAAGTAGTCCCACCAATCACATTCCCCGTGCTCGACCACCCTCAACA
ATGCAACAACCTCGTGGAAGAAGTCGAACCCGCAACCACCAAGCCATACCGTCTATATATCATGAAACTCAATTGCCCTCCAAACCTAATTACACCAATCACCATCCACGTGCAAGATCTATGAGCTCAACCCGTAGTAGTACAGAAAGTAGTCCCACCAATCACATTCCCCGTGCTCGACCACCCTCAACA
ATGCAACAACCTCGTGGAAGAAGTCGAACCCGCAACCACCAAGCCATACCGTCTATATATCATGAAACTCAATTGCCCTCCAAACCTAATTACACCAATCACCATCCACGTGCAAGATCTATGAGCTCAACCCGTAGTAGTACAGAAAGTAGTCCCACCAATCACATTCCCCGTGCTCGACCACCCTCAACA
ATGCAACAACCTCGTGGAAGAAGTCGAACCCGCAACCACCAAGCCATACCGTCTATATATCATGAAACTCAATTGCCCTCCAAACCTAATTACACCAATCACCATCCACGTGCAAGATCTATGAGCTCAACCCGTAGTAGTACAGAAAGTAGTCCCACCAATCACATTCCCCGTGCTCGACCACCCTCAACA
ATGCAACAACCTCGTGGAAGAAGTCGAACCCGCAACCACCAAGCCATACCGTCTATATATCATGAAACTCAATTGCCCTCCAAACCTAATTACACCAATCACCATCCACGTGCAAGATCTATGAGCTCAACCCGTAGTAGTACAGAAAGTAGTCCCACCAATCACATTCCCCGTGCTCGACCACCCTCAACA
ATGCAACAACCTCGTGGAAGAAGTCGAACCCGCAACCACCAAGCCATACCGTCTATATATCATGAAACTCAATTGCCCTCCAAACCTAATTACACCAATCACCATCCACGTGCAAGATCTATGAGCTCAACCCGTAGTAGTACAGAAAGTAGTCCCACCAATCACATTCCCCGTGCTCGACCACCCTCAACA
ATGCAACAACCTCGTGGAAGAAGTCGAACCCGCAACCACCAAGCCATACCGTCTATATATCATGAAACTCAATTGCCCTCCAAACCTAATTACACCAATCACCATCCACGTGCAAGATCTATGAGCTCAACCCGTAGTAGTACAGAAAGTAGTCCCACCAATCACATTCCCCGTGCTCGACCACCCTCAACA
ATGCAACAACCTCGTGGAAGAAGTCGAACCCGCAACCACCAAGCCATACCGTCTATATATCATGAAACTCAATTGCCCTCCAAACCTAATTACACCAATCACCATCCACGTGCAAGATCTATGAGCTCAACCCGTAGTAGTACAGAAAGTAGTCCCACCAATCACATTCCCCGTGCTCGACCACCCTCAACA
ATGCAACAACCTCGTGGAAGAAGTCGAACCCGCAACCACCAAGCCATACCGTCTATATATCATGAAACTCAATTGCCCTCCAAACCTAATTACACCAATCACCATCCACGTGCAAGATCTATGAGCTCAACCCGTAGTAGTACAGAAAGTAGTCCCACCAATCACATTCCCCGTGCTCGACCACCCTCAACA
ATGCAACAACCTCGTGGAAGAAGTCGAACCCGCAACCACCAAGCCATACCGTCTATATATCATGAAACTCAATTGCCCTCCAAACCTAATTACACCAATCACCATCCACGTGCAAGATCTATGAGCTCAACCCGTGGTAGTACAGAAAGTAGTCCCACCAATCACATTCCCCGTGCTCGACCACCCTCAACA
ATGCAACAACCTCGTGGAAGAAGTCGAACCCGCAACCACCAAGCCATACCGTCTATATATCATGAAACTCAATTGCCCTCCAAACCTAATTACACCAATCATCATCCACGTGCAAGATCTATGAGCTCAACCCGTAGTAGTACAGAAAGTAGTCCCACCAATCACATTCCCCGTGCTCGACCACCCTCAACA
ATGCAACAACCTCGTGGAAGAAGTCGAACCCGCAACCACCAAGCCATACCGTCTATATATCATGAAGCTCAATTGCCCTCCAAACCTAATTACACCAATCACCATCCACGTGCAAGATCTATGAGCTCAACCCGTAGTAGTACAGAAAGTAGTCCCACCAATCACATTCCCCGTGCTCGACCACCCTCAACA
ATGCAACAACCTCGTGGAAGAAGTCGAACCCGCAACCACCAAGCCATGCCGTCTATATATCATGAAACTCAATTGCCCTCCAAACCTAATTACACCAATCACCATCCACGTGCAAGATCTATGAGCTCAACCCGTAGTAGTACAGAAAGTAGTCCCACCAATCACATTCCCCGTGCTCGACCACCCTCAACA
ATGCAACAACCTCGTGGAAGGAGTCGAACCCGTAACCACCAAGCCACACCGTCTATATATCATGAAACTCAATTGCCCTCCAAACCCCATTACACAAATCATCATCCACGTGCAAGATCTATGAGCTCAACCCGTAGTAGTGCAGAAAGCAGTCCCACCAATCACATTCCCCGTGCTCGACCACCCTCGACA
ATGCAACAACCTCGTGGAAGGAGTCGAACCCGTAACCACCAAGCCACACCGTCTATATATCATGAAACTCAATTGCCCTCCAAACCCCATTACACAAATCATCATCCACGTGCAAGATCTATGAGCTCAACCCGTAGTAGTGCAGAAAGCAGTCCCACCAATCACATTCCTCGTGCTCGACCACCCTCGACA
ATGCAACAACCTCGTGGAAGGAGTCGAACCCGTAACCACCAAGCCACACCGTCTATATATCATGAAACTCAATTGCCCTCCAAACCCCATTACACAAATCATCATCCACGTGCAAGATCTATGAGCTCAACCCGTAGTGGTGCAGAAAGCAGTCCCACCAATCACATTCCTCGTGCTCGACCACCCTCGACA
ATGCAACAGCCTCGTGGGAGAAGCCGAAATCGTAGCCACCAAGTTGCACTATCCACATACCATGAAAATCAATTACCCTCTAAACCTCAATACATTAACCATCATCCACGTGCAAGATCAATGAGTTCAACCCGTAGTAGTACAGAAGGTAGCCCTACTAATCATGCTTCCCGTGCTCGACCACTTTCAACA
ATGCAACAGCCTCGTGGGAGAAGCCGAAATCGTAGCCACCAAGTTGCACTATCCACATACCATGAAAATCAATTACCCTCTAAACCTCAGTACATTAACCATCATCCACGTGCAAGATCAATGAGTTCAACCCGTAGTAGTACAGAAGGTAGCCCTACTAATCATGCTTCCCGTGCTCGACCACTTTCAACA
ATGCAACAGCCTCGTGGGAGAAGCCGAAATCGTAGCCACCAAGTTGCACTATCCACATACCATGAAAATCAATTACCCTCTAAACCTCAGTACATTAACCATCATCCACGTGCAAGATCAATGAGTTCAACCCGTAGTAGTACAGAAGGTAGCCCTACTAATCATGCTTCCCGTGCTCGACCACTTTCAACA
ATGCAACAGCCTCGTGGGAGAAGCCGAAATCGTAGCCACCAAGTTGCACTATCCACATACCATGAAAATCAATTACCCTCTAAACCTCAGTACATTAACCATCATCCACGTGCAAGATCAATGAGTTCAACCCGTAGTAGTACAGAAGGTAGCCCTACTAATCATGCTTCCCGTGCTCGACCACTTTCAACA
ATGCAACAGCCTCGTGGGAGAAGCCGAAATCGTAGCCACCAAGTTGCACTATCCACATACCATGAAAATCAATTACCCTCTAAACCTCAGTACATTAACCATCATCCACGTGCAAGATCAATGAGTTCAACCCGTAGTAGTACAGAAGGTAGCCCTACTAATCATGCTTCCCGTGCTCGACCACTTTCAACA
ATGCAACAGCCTCGTGGGAGAAGCCGAAATCGTAGCCACCAAGTTGCACTATCCACATACCATGAAAATCAATTACCCTCTAAACCTCAGTACATTAACCATCATCCACGTGCAAGATCAATGAGTTCAACCCGTAGTAGTGCAGAAGGTAGCCCTACTAATCATGCTTCCCGTGCTCGACCACTTTCAACA

## Sheet: VP 30 part 2
TTCAACTTATCGAAACCCCCTCCTCCCCCAAAGGACATGTGCAGGAATATGAAAATTGGATTGCCGTGCACTGATCCTACTTGTAATAGGGATCATGACCTTGATAATCTAACAAATCGTGAACTTTTGCTATTGATGGCCCGAAAAATGCTCCCCAATACGGATAAGACATTTAGAAGTCCGCAGGACTGTGGGTCACCGTCTCTTTCTAAAGGGCTCTCAAAAGATAAACAGGAGCAAACGAAGGATGTGTTGACCTTGGAAAATCTAGGACACATCCTGAGCTATCTCCACAGATCAGAAATTGGGAAATTGGATGAGACATCACTTCGTGCAGCATTAAGTTTGACGTGTGCTGGAATTCGAAAGACGAATAGATCCTTGATCAACACCATGACA…
TTCAACTTATCGAAACCCCCTCCTCCCCCAAAGGACATGTGCAGGAATATGAAAATTGGATTGCCGTGCACTGATCCTACTTGTAATAGGGATCATGACCTTGATAATCTAACAAATCGTGAACTTTTGCTATTGATGGCCCGAAAAATGCTCCCCAATACGGATAAGACATTTAGAAGTCCGCAGGACTGTGGGTCACCGTCTCTTTCTAAAGGGCTCTCAAAAGATAAACAGGAGCAAACGAAGGATGTGTTGACCTTGGAAAATCTAGGACACATCCTGAGCTATCTCCACAGATCAGAAATTGGGAAATTGGATGAGACATCACTTCGTGCAGCATTAAGTTTGACGTGTGCTGGAATTCGAAAGACGAATAGATCCTTGATCAACACCATGACA…
TTCAACTTATCGAAACCCCCTCCTCCCCCAAAGGACATGTGCAGGAATATGAAAATTGGATTGCCGTGCACTGATCCTACTTGTAATAGGGATCATGACCTTGATAATCTAACAAATCGTGAACTTTTGCTATTGATGGCCCGAAAAATGCTCCCCAATACGGATAAGACATTTAGAAGTCCGCAGGACTGTGGGTCACCGTCTCTTTCTAAAGGGCTCTCAAAAGATAAACAGGAGCAAACGAAGGATGTGTTGACCTTGGAAAATCTAGGACACATCCTGAGCTATCTCCACAGATCAGAAATTGGGAAATTGGATGAGACATCACTTCGTGCAGCATTAAGTTTGACGTGTGCTGGAATTCGAAAGACGAATAGATCCTTGATCAACACCATGACA…
TTCAACTTATCGAAACCCCCTCCTCCTCCAAAAGACATGTGCAGGAACATGAAAATTGGATTGCCGTGCGCTGATCCCACTTGTAATAGAGATCATGACCTTGATAATCTAACAAATCGTGAACTTTTGCTATTGATGGCCCGAAAAATGCTCCCCAATACAGACAAGACCTTTAGAAGTCCGCAGGACTGTGGATCACCGTCTCTTTCTAAAGGTCTCTCAAAAGATAAACAGGAGCAAACGAAAGATGTGTTGACCTTGGAAAATCTAGGACACATTCTGAGCTATCTCCACAGATCAGAAATTGGGAAATTGGATGAGACATCACTTCGTGCAGCATTAAGTCTGACGTGTGCTGGAATTCGAAAGACGAATAGATCCTTGATCAACACCATGACA…
TTCAACTTATCGAAACCCCCTCCTCCTCCAAAAGACATGTGTAGGAACATGAAAATTGGATTGCCGTGCACTGATCCCACTTGTAATAGAGATCATGACCTTGATAATCTAACAAATCGTGAACTTTTGCTATTGATGGCCCGAAAAATGCTCCCCAATACAGACAAGACTTTTAGAAGTCTGCAGGATTGTGGGTCACCGTCTCTTTCTAAAGGGCTCTCAAAAGATAAACAGGAGCAAACGAAAGATGTGTTGACCTTGGAAAATCTAGGACACATTCTGAACTACCTCCACAGATCAGATATTGGGAAATTGGATGAGACATCACTCCGTGCAGCATTAAGTTTGACGTGCGCTGGAATTCGAAAGACGAATAGATCCTTGATCAACACCATGACC…
TTCAACTTATCGAAACCCCCTCCTCCTCCAAAAGACATGTGTAGGAACATGAAAATTGGATTGCCGTGCACTGATCCCACTTGTAATAGAGATCATGACCTTGATAATCTAACAAATCGTGAACTTTTGCTATTGATGGCCCGAAAAATGCTCCCCAATACAGACAAGACTTTTAGAAGTCTGCAGGATTGTGGGTCACCGTCTCTTTCTAAAGGGCTCTCAAAAGATAAACAGGAGCAAACGAAAGATGTGTTGACCTTGGAAAATCTAGGACACATTCTGAACTACCTCCACAGATCAGATATTGGGAAATTGGATGAGACATCACTCCGTGCAGCATTAAGTTTGACGTGCGCTGGAATTCGAAAGACGAATAGATCCTTGATCAACACCATGACC…
TTCAACTTATCGAAACCCCCTCCTCCTCCAAAGGACATGTGTAGGAACATGAAAATTGGATTGCCGTGCACTGATCCCACTTGTAATAGAGATCATGACCTTGATAATCTAACAAATCGTGAACTTTTGCTATTGATGGCCCGAAAAATGCTCCCCAATACAGACAAGACTTTTAGAAGTCTGCAGGACTGTGGGTCACCGTCACTTTCCAAAGGGCTCTCAAAAGATAAACAAGAGCAAACGAAAGATGTGTTGACCTTGGAAAATCTAGGACACATTCTGAACTACCTCCACAGATCAGAAATTGGGAAATTGGATGAGACATCACTCCGTGCAGCATTAAGTTTGACGTGTGCTGGAATTCGAAAGACGAATAGATCCTTGATCAACACCATGACC…
TTCAACTTATCGAAACCCCCTCCTCCTCCAAAGGACATGTGTAGGAACATGAAAATTGGATTGCCGTGCACTGATCCCACTTGTAATAGAGATCATGACCTTGATAATCTAACAAATCGTGAACTTTTGCTATTGATGGCCCGAAAAATGCTCCCCAATACAGACAAGACTTTTAGAAGTCTGCAGGACTGTGGGTCACCGTCACTTTCTAAAGGGCTCTCAAAAGATAAACAAGAGCAAACGAAAGATGTGTTGACCTTGGAAAATCTAGGACACATTCTGAACTACCTTCACAGATCAGAAATTGGGAAATTGGATGAGACATCACTCCGTGCAGCATTAAGTTTGACGTGTGCTGGAATTCGAAAGACGAATAGATCCTTGATCAACACCATGACC…
TTCAACTTATCGAAACCCCCTCCTCCTCCAAAGGACATGTGTAGGAACATGAAAATTGGATTGCCGTGCACTGATCCCACTTGTAATAGAGATCATGACCTTGATAATCTAACAAATCGTGAACTTTTGCTATTGATGGCCCGAAAAATGCTCCCCAATACAGACAAGACTTTTAGAAGTCTGCAGGACTGTGGGTCACCGTCACTTTCTAAAGGGCTCTCAAAAGATAAACAAGAGCAAACGAAAGATGTGTTGACCTTGGAAAATCTAGGACACATTCTGAACTACCTCCACAGATCAGAAATTGGGAAATTGGATGAGACATCACTCCGTGCAGCATTAAGTTTGACGTGTGCTGGAATTCGAAAGACGAATAGATCCTTGATCAACACCATGACC…
TTCAACTTATCGAAACCCCCTCCTCCTCCAAAGGACATGTGTAGGAACATGAAAATTGGATTGCCGTGCACTGATCCCACTTGTAATAGAGATCATGACCTTGATAATCTAACAAATCGTGAACTTTTGCTATTGATGGCCCGAAAAATGCTCCCCAATACAGACAAGACTTTTAGAAGTCTGCAGGACTGTGGGTCACCGTCTCTTTCTAAAGGGCTCTCAAAAGATAAACAAGAGCAAACAAAAGATGTGTTGACCTTGGAAAATCTAGGACACATTCTGAACTACCTCCACAGATCAGAAATTGGGAAATTGGATGAGACATCACTCCGTGCAGCATTAAGTTTGACGTGTGCTGGAATTCGAAAGACGAATAGATCCTTGATCAACACCATGACC…
TTTAACTTATCAAAACCCCCTCCTCCTCCAAAGGACATGTGCAGGAACATGAAAATTGGATTACCATGCACTGATCTCACTTGCAATAGAGATCATGACCTTGATAATCTAACAAATCGTGAACTTTTGCTACTGATGGCTCGAAAAATGCTCCCCAATACGGACAAGGCTTTCAAGAGTCCACAGGACTGTGGGTCACCGTCTCTTTCTAAAGGGCTCTTAAAAGACAAACAGGAGCAAACAAAAGATGTGTTGACCTTGGAAAATCTAGGACATATTCTGAACTATCTCCACAGATCGGAAATTGGGAAATTGGATGAGACATCACTTCGTGCAGCATTAAGTTTGACGTGTGCCGGAATTCGAAAGACAAATAGATCTTTGATCAACACTATGACA…
TTTAACTTATCAAAACCCCCTCCTCCTCCAAAGGACATGTGCAGGAACATGAAAATTGGATTACCATGCACTGATCTCACTTGTAATAGAGATCATGACCTTGATAATCTAACAAATCGTGAACTTTTACTACTGATGGCTCGAAAAATGCTCCCCAATACGGACAAGGCTTTCAAGAGTCCACAGGACTGTGGGTCACCGTCTCTTTCTAAAGGGCTCTCAAAAGACAAACAGGAGCAAACAAAAGATGTGTTGACCTTGGAAAATCTAGGACATATTCTGAACTATCTCCACAGATCGGAAATTGGGAAATTGGATGAGACATCACTTCGTGCAGCATTAAGTTTGACGTGTGCCGGAATTCGAAAAACAAATAGATCTTTGATCAACACTATGACA…
TTTAACTTATCAAAACCCCCTCCTCCTCCAAAGGACATGTGCAGGAACATGAAAATTGGATTACCATGCACTGATCTCACTTGTAATAGAGATCATGACCTTGATAATCTAACAAATCGTGAACTTTTGCTACTGATGGCTCGAAAAATGCTCCCCAATACGGACAAGGCTTTCAAGAGTCCACAGGACTGTGGGTCACCGTCTCTTTCTAAAGGGCTCTCAAAAGACAAACAGGAGCAAACAAAAGATGTGTTGACCTTGGAAAATCTAGGACATATTCTGAACTATCTCCACAGATCGGAAATTGGGAAATTGGATGAGACATCACTTCGTGCAGCATTAAGTTTGACGTGTGCCGGAATTCGAAAGACAAATAGATCTTTGATCAACACTATGACA…
TTTAACTTATCAAAACCCCCTCCTCCTCCAAAGGACATGTGCAGGAACATGAAAATTGGATTACCATGCACTGATCTCACTTGTAATAGAGATCATGACCTTGATAATCTAACAAATCGTGAACTTTTGCTACTGATGGCTCGAAAAATGCTCCCCAATACGGACAAGGCTTTCAAGAGTCCACAGGACTGTGGGTCACCGTCTCTTTCTAAAGGGCTCTCAAAAGACAAACAGGAGCAAACAAAAGATGTGTTGACCTTGGAAAATCTAGGACATATTCTGAACTATCTCCACAGATCGGAAATTGGGAAATTGGATGAGACATCACTTCGTGCAGCATTAAGTTTGACGTGTGCCGGAATTCGAAAGACAAATAGATCTTTGATCAACACTATGACA…
TTTAACTTATCAAAACCCCCTCCTCCTCCAAAGGACATGTGCAGGAACATGAAAATTGGATTACCATGCACTGATCTCACTTGTAATAGAGATCATGACCTTGATAATCTAACAAATCGTGAACTTTTGCTACTGATGGCTCGAAAAATGCTCCCCAATACGGACAAGGCTTTCAAGAGTCCGCAGGAATGTGGGTCACCGTCTCTTTCTAAAGGGCTCTCAAAAGACAAACAGGAGCAAACAAAAGATGTGTTGACCTTGGAAAATCTAGGACATATTCTGAACTATCTCCACAGATCGGAAATTGGGAAATTGGATGAGACATCACTTCGTGCAGCATTAAGTTTGACGTGTGCCGGAATTCGAAAGACAAATAGGTCTTTGATCAACACTATGACA…
TTTAACTTATCAAAACCCCCTCCTCCTCCAAAGGACATGTGCAGGAACATGAAAATTGGATTACCATGCACTGATCTCACTTGTAATAGAGATCATGACCTTGATAATCTAACAAATCGTGAACTTTTGCTACTGATGGCTCGAAAAATGCTCCCCAATACGGACAAGGCTTTCAAGAGTCCGCAGGAATGTGGGTCACCGTCTCTTTCTAAAGGGCTCTCAAAAGACAAACAGGAGCAAACAAAAGATGTGTTGACCTTGGAAAATCTAGGACATATTCTGAACTATCTCCACAGATCGGAAATTGGGAAATTGGATGAGACATCACTTCGTGCAGCATTAAGTTTGACGTGTGCCGGAATTCGAAAGACAAATAGGTCTTTGATCAACACTATGACA…
TTTAACTTATCAAAACCCCCTCCTCCTCCAAAGGACATGTGCAGGAACATGAAAATTGGATTACCATGCACTGATCTCACTTGTAATAGAGATCATGACCTTGATAATCTAACAAATCGTGAACTTTTGCTACTGATGGCTCGAAAAATGCTCCCCAATACGGACAAGGCTTTCAAGAGTCCGCAGGACTGTGGGTCACCGTCTCTTTCTAAAGGGCTCTCAAAAGACAAACAGGAGCAAACAAAAGACGTGTTGACCTTGGAAAATCTAGGACATATTCTGAACTATCTCCACAGATCGGAAATTGGGAAATTGGACGAGACATCACTTCGTGCAGCATTAAGTTTGACGTGTGCCGGAATTCGAAAGACAAATAGATCTTTGATCAACACTATGACA…
TTTAACTTATCAAAACCCCCTCCTCCTCCAAAGGACATGTGCAGGAACATGAAAATTGGATTACCATGCACTGATCTCACTTGTAATAGAGATCATGACCTTGATAATCTAACAAATCGTGAACTTTTGCTACTGATGGCTCGAAAAATGCTCCCCAATACGGACAAGGCTTTCAAGAGTCCGCAGGACTGTGGGTCACCGTCTCTTTCTAAAGGGCTCTCAAAAGACAAACAGGAGCAAACAAAAGACGTGTTGACCTTGGAAAATCTAGGACATATTCTGAACTATCTCCACAGATCGGAAATTGGGAAATTGGACGAGACATCACTTCGTGCAGCATTAAGTTTGACGTGTGCCGGAATTCGAAAGACAAATAGATCTTTGATCAACACTATGACA…
TTTAACTTATCAAAACCCCCTCCTCCTCCAAAGGACATGTGCAGGAACATGAAAATTGGATTACCATGCACTGATCTCACTTGTAATAGAGATCATGACCTTGATAATCTAACAAATCGTGAACTTTTGCTACTGATGGCTCGAAAAATGCTCCCCAATACGGACAAGGTTCTCAAGAGTCCGCAGGACTGTGGGTCACCGTCTCTTTCTAAAGGGCTCTCAAAAGACAAACAGGAGCAAACAAAAGATGTGTTGACCTTGGAAAATCTAGGACATATTCTGAACTATCTCCACAGATCGGAAATTGGGAAATTGGATGAGACATCACTTCGTGCAGCATTAAGTTTGACGTGTGCCGGAATTCGAAAGACAAATAGATCTTTGATCAACACTATGACA…
TTTAACTTATCAAAACCCCCTCCTCCTCCAAAGGACATGTGCAGGAACATGAAAATTGGATTACCATGCACTGATCTCACTTGTAATAGAGATCATGACCTTGATAATCTAACAAATCGTGAACTTTTGCTACTGATGGCTCGAAAAATGCTCCCCAATACGGACAAGGTTTTCAAGAGTCCGCAGGACTGTGGGTCACCGTCTCTTTCTAAAGGGCTCTCAAAAGACAAACAGGAGCAAACAAAAGATGTGTTGACCTTGGAAAATCTAGGACATATTCTGAATTATCTCCACAGATCGGAAATTGGGAAATTGGATGAGACATCACTTCGTGCAGCATTAAGTTTGACGTGTGCCGGAATTCGAAAGACAAATAGATCTTTGATCAACACTATGACA…
TTTAACTTATCAAAACCCCCTCCTCCTCCAAAGGACATGTGCAGGAACATGAAAATTGGATTACCATGCACTGATCTCACTTGTAATAGAGATCATGACCTTGATAATCTAACAAATCGTGAACTTTTGCTACTGATGGCTCGAAAAATGCTCCCCAATACGGACAAGGTTTTCAAGAGTCCGCAGGACTGTGGGTCACCGTCTCTTTCTAAAGGGCTCTCAAAAGACAAACAGGAGCAAACAAAAGATGTGTTGACCTTGGAAAATCTAGGACATATTCTGAATTATCTCCACAGATCGGAAATTGGGAAATTGGATGAGACATCACTTCGTGCAGCATTAAGTTTGACGTGTGCCGGAATTCGAAAGACAAATAGATCTTTGATCAACACTATGACA…
TTTAACTTATCAAAACCCCCTCCTCCTCCAAAGGACATGTGCAGGAACATGAAAATTGGATTACCATGCACTGATCTCACTTGTAATAGAGATCATGACCTTGATAATCTAACAAATCGTGAACTTTTGCTACTGATGGCTCGAAAAATGCTCCCCAATACGGACAAGGTTTTCAAGAGTCCGCAGGACTGTGGGTCACCGTCTCTTTCTAAAGGGCTCTCAAAAGACAAACAGGAGCAAACAAAAGATGTGTTGACCTTGGAAAATCTAGGACATATTCTGAATTATCTCCACAGATCGGAAATTGGGAAATTGGATGAGACATCACTTCGTGCAGCATTAAGTTTGACGTGTGCCGGAATTCGAAAGACAAATAGATCTTTGATCAACACTATGACA…
TTTAACTTATCAAAACCCCCTCCTCCTCCAAAGGACATGTGCAGGAACATGAAAATTGGATTACCATGCACTGATCTCACTTGTAATAGAGATCATGATCTTGATAATCTAACAAATCGTGAACTTTTGCTACTGATGGCTCGAAAAATGCTCCCCAATACGGACAAGGCTTTCAAGAGTCCACAGGACTGTGGGTCACCGTCTCTTTCTAAAGGGCTCTCAAAAGACAAACAGGAGCAAACAAAAGATGTGTTGACCTTGGAAAATCTAGGACATATTCTGAACTATCTCCACAGATCGGAAATTGGGAAATTGGATGAGACATCACTTCGTGCAGCATTAAGTTTGACGTGTGCCGGAATTCGAAAGACAAATAGATCTTTGATCAACACTATGACA…
TTTAACTTATCAAAACCCCCTCCTCCTCCAAAGGACATGTGCAGGAACATGAAAATTGGATTGCCATGCACTGATCTCACTTGTAATAGAGATCATGACCTTGATAATCTAACAAATCGTGAACTTTTGCTACTGATGGCTCGAAAAATGCTCCCCAATACGGACAAGGCTTTCAAGAGTCCACAGGACTGTGGGTCACCGTCTCTTTCTAAAGGGCTCTCAAAAGACAAACAGGAGCAAACAAAAGATGTGTTGACCTTGGAAAATCTAGGACATATTCTGAACTATCTCCACAGATCGGAAATTGGGAAATTGGATGAGACATCACTTCGTGCAGCATTAAGTTTGACGTGTGCCGGAATTCGAAAGACAAATAGATCTTTAATCAACACTATGACA…
TTTAACTTATCAAAACCCCCTCCTCCTCCAAAGGACATGTGCAGGAACATGAAAATTGGATTGCCATGCACTGATCTCACTTGTAATAGAGATCATGACCTTGATAATCTAACAAATCGTGAACTTTTGCTACTGATGGCTCGAAAAATGCTCCCCAATACGGACAAGGTTTTTAAGAGTCCGCAGGACTGTGGGTCACCGTCTCTTTCTAAAGGGCTCTCAAAAGACAAACAGGAGCAAACAAAAGATGTGTTGACCTTGGAAAATCTAGGACATATTCTGAACTATCTCCACAGATCGGAAATTGGGAAATTGGATGAGACATCACTTCGTGCAGCATTAAGTTTGACGTGTGCCGGAATTCGAAAGACAAATAGATCTTTGATCAACACTATGACA…
TTTAACTTATCAAAACCTCCTCCTCCTCCAAAGGACATGTGCAGGAACATGAAAATTGGATTACCATGCACTGATCTCACTTGTAATAGAGATCATGACCTTGATAATCTAACAAATCGTGAACTTTTGCTACTGATGGCTCGAAAAATGCTCCCTAATACGGACAAGGCTTTCAAGAGTCCGCAGGACTGTGGGTCACCGTCTCTTTCTAAAGGGCTCTCAAAAGACAAACAGGAGCAAACAAAAGACGTGTTGACCTTGGAAAATCTAGGACATATTCTGAACTATCTCCACAGATCGGAAATTGGGAAATTGGACGAGACATCACTTCGTGCAGCATTAAGTTTGACGTGTGCCGGAATTCGAAAGACAAATAGATCTTTGATCAACACTATGACA…
TTTAATCTATCGAAACCTCCTCCCCCCCCGAAAGACATGTGCAGGAACATGAAAATTGGGTTACCCTGTACTGACCCCGCTTGCAACAGGGATCATGACCTTGATAATCTAACAAATCGTGAACTCTTGCTGTTGATGGCACGGAAGATGCTCCCCAATACAGATAAGGCTTTCAAAAGTCAGCAGGACTGTGGATCGCCATCTCTTTCCAAAGGGCTTTCAAAGGACAAGCAGGAACAAGCAAAGGATGTACTGACTTTGGAAAATCTAGGGCACATATTGAATTATCTTCATAGATCAGAAATCGGAAAATTGGACGAGACATCACTCCGTGCAGCATTGAGTTTAACATGTGCCGGAATCCGAAAGACAAATAGGTCTTTGATTAATACTATGACA…
TTTAATCTATCGAAACCTCCTCCCCCCCCGAAAGACATGTGCAGGAACATGAAAATTGGGTTACCCTGTACTGACCCCGCTTGCAACAGGGATCATGACCTTGATAATCTAACAAATCGTGAACTTTTGCTGTTGATGGCACGGAAGATGCTCCCCAATACAGATAAGGCTTTCAAAAGTCAGCAGGACTGTGGATCGCCATCTCTTTCCAAAGGGCTTTCAAAGGACAAGCAGGAACAAGCAAAGGATGTACTGACTTTGGAAAATCTAGGGCACATATTGAATTATCTTCATAGATCAGAAATCGGAAAATTGGACGAGACATCACTCCGTGCAGCATTGAGTTTAACATGTGCCGGAATCCGAAAGACAAATAGGTCTTTGATTAATACTATGACA…
TTTAATCTATCGAAACCTCCTCCCCCCCCGAAAGACATGTGCAGGAACATGAAAATTGGGTTACCCTGTACTGACCCCGCTTGCAACAGGGATCATGACCTTGATAATCTAACAAATCGTGAACTTTTGCTGTTGATGGCACGGAAGATGCTCCCCAATACAGATAAGGCTTTCAAAAGTCAGCAGGACTGTGGATCGCCATCTCTTTCCAAAGGGCTTTCAAAGGACAAGCAGGAACAAGCAAAGGATGTACTGACTTTGGAAAATCTAGGGCACATATTGAATTATCTTCATAGATCAGAAATCGGAAAATTGGACGAGACATCACTCCGTGCAGCATTGAGTTTAACATGTGCCGGAATCCGAAAGACAAATAGGTCTTTGATTAATACTATGACA…
TTTAATCTATCGAAACCTCCTCCCCCCCCGAAAGACATGTGCAGGAACATGAAAATTGGGTTACCCTGTACTGACCCCGCTTGCAACAGGGATCATGACCTTGATAATCTAACAAATCGTGAACTTTTGCTGTTGATGGCACGGAAGATGCTCCCCAATACAGATAAGGCTTTCAAAAGTCAGCAGGACTGTGGATCGCCATCTCTTTCTAAAGGGCTTTCAAAGGACAAGCAGGAACAAGCAAAGGATGTACTGACTTTGGAAAATCTAGGGCACATATTGAATTATCTTCATAGATCAGAAATCGGAAAATTGGACGAGACATCACTCCGTGCAGCATTGAGTTTAACATGTGCCGGAATCCGAAAGACAAATAGGTCTTTGATTAATACTATGACA…
TTTAATCTATCGAAACCTCCTCCCCCCCCGAAAGACATGTGCAGGAACATGAAAATTGGGTTACCCTGTACTGACCCCGCTTGCAACAGGGATCATGACCTTGATAATCTAACAAATCGTGAACTTTTGCTGTTGATGGCACGGAAGATGCTCCCCAATACAGATAAGGCTTTCAAAAGTCAGCAGGACTGTGGATCGCCATCTCTTTCTAAAGGGCTTTCAAAGGACAAGCAGGAACAAGCAAAGGATGTACTGACTTTGGAAAATCTAGGGCACATATTGAATTATCTTCATAGATCAGAAATCGGAAAATTGGACGAGACATCACTCCGTGCAGCATTAAGTTTAACATGTGCCGGAATCCGAAAGACAAATAGATCTTTGATTAATACTATGACA…
TTTAATCTATCGAAACCTCCTCCCCCCCCGAAAGACATGTGCAGGAACATGAAAATTGGGTTACCCTGTACTGACCCCGCTTGCAACAGGGATCATGACCTTGATAATCTAACAAATCGTGAACTTTTGCTGTTGATGGCACGGAAGTTGCTCCCCAATACAGATAAGGCTTTCAAAAGTCAGCAGGACTGTGGATCGCCATCTCTTTCTAAAGGGCTTTCAAAGGACAAGCAGGAACAAGCAAAGGATGTACTGACTTTGGAAAATCTAGGGCACATATTGAATTATCTTCATAGATCAGAAATCGGAAAATTGGACGAGACATCACTCCGTGCAGCATTGAGTTTAACATGTGCCGGAATCCGAAAGACAAATAGGTCTTTGATTAATACTATGACA…

## Sheet: VP 24
ATGGCAGAACTATCAACGCGTTACAACTTGCCTGTGAATGTTACAGAAAAGAGCATAAATCTTGACCTCAATTCCACAGCACGATGGATAAAAGAACCCAGTGTTGGGGGCTGGACAGTGAAGTGGGGAAACTTTGTTTTCCACATACCAAATACTGGAATGACATTGTTGCATCATTTAAAGTCTAATTTTGTTGTTCCAGAGTGGCAACAAACAAGGAATCTATTCTCCCATCTCTTCAAAAATCCGAAATCAACAATTATAGAACCGTTCTTGGCTCTGAGGATCTTGCTTGGAGTTGCTTTGAAGGACCAAGAATTACAGCAATCATTGATTCCTGGGTTTAGGTCTATTGTTCATATGCTTTCGGAATGGTTGCTCCTGGAGGTCACGTCGGCA…
ATGGCAGAACTATCAACGCGTTACAACTTGCCTGTGAATGTTACAGAAAAGAGCATAAATCTTGACCTCAATTCCACAGCACGATGGATAAAAGAACCCAGTGTTGGGGGCTGGACAGTGAAGTGGGGAAACTTTGTTTTCCACATACCAAATACTGGAATGACATTGTTGCATCATTTAAAGTCTAATTTTGTTGTTCCAGAGTGGCAACAAACAAGGAATCTATTCTCCCATCTCTTCAAAAATCCGAAATCAACAATTATAGAACCGTTCTTGGCTCTGAGGATCTTGCTTGGAGTTGCTTTGAAGGACCAAGAATTACAGCAATCATTGATTCCTGGGTTTAGGTCTATTGTTCATATGCTTTCGGAATGGTTGCTCCTGGAGGTCACGTCGGCA…
ATGGCAGAACTATCAACGCGTTACAACTTGCCTGTGAATGTTACAGAAAAGAGCATAAATCTTGACCTCAATTCCACAGCACGATGGATAAAAGAACCCAGTGTTGGGGGCTGGACAGTGAAGTGGGGAAACTTTGTTTTCCACATACCAAATACTGGAATGACATTGTTGCATCATTTAAAGTCTAATTTTGTTGTTCCAGAGTGGCAACAAACAAGGAATCTATTCTCCCATCTCTTCAAAAATCCGAAATCAACAATTATAGAACCGTTCTTGGCTCTGAGGATCTTGCTTGGAGTTGCTTTGAAGGACCAAGAATTACAGCAATCATTGATTCCTGGGTTTAGGTCTATTGTTCATATGCTTTCGGAATGGTTGCTCCTGGAGGTCACGTCGGCA…
ATGGCAGAACTGTCAACACGTTACAACTTACCAACAAATATTACAGAGAAGAGCATAAATCTTGATCTCAATTCTACTGCACGGTGGGTAAAAGAGCCCAGCGTTGGGGGCTGGACAGTGAAATGGGGGAATTTTATCTTTCACATCCCAAATACCGGAATGACATTGTTGCATCATTTAAAATCTAATTTTGTTGTTCCAGAATGGCAACAAACAAGGAGTCTCTTCTCCCATCTCTTTAAAAACCCAAAATCAACCATCATGGAGCCTTTCTTGGCTTTGAGGATCTTACTTGGCGTTGCTTTGAAAGATCAAGAATTGCAGCAATCATTGATTCCTGGATTTAGATCCATTGTGCATATGCTTTCAGAATGGCTGCTTTTAGAAGTTACGTCAGCT…
ATGGCAGAACTGTCAACACGTTACAACTTACCAACAAATATTACAGAGAAGAGCATAAATCTTGATCTCAATTCTACTGCACGGTGGGTAAAAGAGCCCAGTGTTGGGGGCTGGACAGTGAAATGGGGGAATTTTATCTTTCACATCCCAAATACCGGAATGACATTGTTGCATCATTTAAAATCTAATTTTGTTGTTCCAGAATGGCAACAAACAAGGAGTCTCTTCTCCCATCTCTTTAAAAACCCAAAATCAACCATCATGGAGCCTTTCTTGGCTTTGAGGATCTTACTTGGCGTTGCTTTGAAGGATCAAGAATTGCAGCAATCATTGATTCCTGGATTTAGATCCATTGTGCATATGCTTTCAGAATGGCTGCTTTTAGAAGTTACGTCAGCT…
ATGGCAGAACTGTCAACACGTTACAACTTACCAACAAATATTACAGAGAAGAGCATAAATCTTGATCTCAATTCTACTGCACGGTGGGTAAAAGAGCCCAGTGTTGGGGGCTGGACAGTGAAATGGGGGAATTTTATCTTTCACATCCCAAATACCGGAATGACATTGTTGCATCATTTAAAATCTAATTTTGTTGTTCCAGAATGGCAACAAACAAGGAGTCTCTTCTCCCATCTCTTTAAAAACCCAAAATCAACCATCATGGAGCCTTTCTTGGCTTTGAGGATCTTACTTGGCGTTGCTTTGAAAGATCAAGAATTGCAGCAATCATTGATTCCTGGATTTAGATCCATTGTGCATATGCTTTCAGAATGGCTGCTTTTAGAAGTTACGTCAGCT…
ATGGCAGAACTGTCAACACGTTACAACTTACCAACAAATATTACAGAGAAGAGCATAAATCTTGATCTCAATTCTACTGCACGGTGGGTAAAAGAGCCCAGTGTTGGGGGCTGGACAGTGAAATGGGGGAATTTTATCTTTCACATCCCAAATACCGGAATGACATTGTTGCATCATTTAAAATCTAATTTTGTTGTTCCAGAATGGCAACAAACAAGGAGTCTCTTCTCCCATCTCTTTAAAAACCCAAAATCAACCATCATGGAGCCTTTCTTGGCTTTGAGGATCTTACTTGGCGTTGCTTTGAAAGATCAAGAATTGCAGCAATCATTGATTCCCGGATTTAGATCCATTGTGCATATGCTTTCAGAATGGCTGCTTTTAGAAGTTACGTCAGCT…
ATGGCAGAACTGTCAACACGTTACAACTTACCAACAAATATTACAGAGAAGAGCATAAATCTTGATCTCAATTCTACTGCACGGTGGGTAAAAGAGCCCAGTGTTGGGGGCTGGACAGTGAAATGGGGGAATTTTATCTTTCACATCCCAAATACCGGAATGACATTGTTGCATCATTTGAAATCTAATTTTGTTGTTCCAGAATGGCAACAAACAAGGAGTCTCTTCTCCCATCTCTTTAAAAACCCAAAATCAACCATCATGGAGCCTTTCTTGGCTTTGAGGATCTTACTTGGCGTTGCTTTGAAAGATCAAGAATTGCAGCAATCATTGATTCCTGGATTTAGATCCATTGTGCATATGCTTTCAGAATGGCTGCTTTTAGAAGTTACGTCAGCT…
ATGGCAGAATTATCAACACGTTACAACTTGCCTGCAAATGTTACGGAAAAAAGCATAAATCTTGACCTTAATTCCACAGCACGATGGATAAAAGAACCCAGTGTTGGGGGCTGGACAGTGAAGTGGGGAAACTTTGTCTTCCACATACCAAATACTGGGATGACATTGTTGCATCATTTAAAGTCTAACTTCGTTGTTCCAGAGTGGCAACAAACAAGGAATCTATTCTCCCACCTCTTTAAAAACCCAAAGTCAACAATTATAGAACCGTTCTTGGCTTTGAGGATCTTGCTTGGAGTTGCTTTGAAGGATCAAGAATTACAGCAATCATTAATTCCTGGATTTAGATCTATTGTTCATATGCTTTCAGAATGGTTGCTCCTAGAGGTAACGTCGGCA…
ATGGCAGAATTATCAACGCGTTACAACTTGCCTGCAAATGTTACAGAAAAGAGCATAAATCTTGACCTTAATTCCACAGCACGATGGATAAAAGAACCCAGTGTTGGGGGCTGGACAGTGAAGTGGGGGAACCTTGTTTTCCGCATACCAAATACTGGAATGACATTGTTGCATCATTTAAAGTCTAACTTTGTGGTTCCAGAATGGCAACAAACAAGGAATCTATTTTCTCATCTCTTTAAAAACCCCAAGTCAACAATTATAGAACCGTTCCTGGCCCTGAGGATCTTGCTTGGAGTTGCTTTGAAGGATCAAGAATTACAGCAATCATTGATTCCTGGATTTAGATCCATTGTTCATATGCTTTCAGAATGGTTGCTCCTAGAGGTCACGTCGGCT…
ATGGCAGAATTATCAACGCGTTACAACTTGCCTGCAAATGTTACAGAAAAGAGCATAAATCTTGACCTTAATTCCACAGCACGATGGATAAAAGAACCCAGTGTTGGGGGCTGGACAGTGAAGTGGGGGAACTTTGTTTTCCACATACCAAATACTGGAATGACATTGTTGCATCATTTAAAGTCTAACTTCGTTGTTCCAGAATGGCAACAAACAAGGAATCTATTTTCTCATCTCTTTAAAAACCCCAAGTCAACAATTATAGAACCGTTCTTGGCCCTGAGGATCTTGCTTGGAGTTGCTTTGAAGGATCAAGAATTACAGCAATCATTGATTCCTGGATTTAGATCCATTGTTCATATGCTTTCAGAATGGTTGCTCCTAGAGGTCACGTCGGCT…
ATGGCAGAATTATCAACGCGTTACAACTTGCCTGCAAATGTTACAGAAAAGAGCATAAATCTTGACCTTAATTCCACAGCACGATGGATAAAAGAACCCAGTGTTGGGGGCTGGACAGTGAAGTGGGGGAACTTTGTTTTCCGCATACCAAATACTGGAATGACATTGTTGCATCATTTAAAGTCTAACTTCGTGGTTCCAGAATGGCAACAAACAAGGAATCTATTTTCTCATCTCTTTAAAAACCCCAAGTCAACAATTATAGAACCGTTCTTGGCTCTGAGGATCTTGCTTGGAGTTGCTTTGAAGGATCAAGAATTACAGCAATCATTGATTCCTGGATTTAGATCCATTGTTCATATGCTTTCAGAATGGTTGCTCCTAGAGGTCACGTCGGCT…
ATGGCAGAATTATCAACGCGTTACAACTTGCCTGCAAATGTTACAGAAAAGAGCATAAATCTTGACCTTAATTCCACAGCACGATGGATAAAAGAACCCAGTGTTGGGGGCTGGACAGTGAAGTGGGGGAACTTTGTTTTCCGCATACCAAATACTGGAATGACATTGTTGCATCATTTAAAGTCTAACTTCGTGGTTCCAGAATGGCAACAAACAAGGAATCTATTTTCTCATCTCTTTAAAAACCCCAAGTCAACAATTATAGAACCGTTCTTGGCTCTGAGGATCTTGCTTGGAGTTGCTTTGAAGGATCAAGAATTACAGCAATCATTGATTCCTGGATTTAGATCCATTGTTCATATGCTTTCAGAATGGTTGCTCCTAGAGGTCACGTCGGCT…
ATGGCAGAATTATCAACGCGTTACAACTTGCCTGCAAATGTTACAGAAAAGAGCATAAATCTTGACCTTAATTCCACAGCACGATGGATAAAAGAACCCAGTGTTGGGGGCTGGACAGTGAAGTGGGGGAACTTTGTTTTCCGCATACCAAATACTGGAATGACATTGTTGCATCATTTAAAGTCTAACTTCGTGGTTCCAGAATGGCAACAAACAAGGAATCTATTTTCTCATCTCTTTAAAAACCCCAAGTCAACAATTATAGAACCGTTCTTGGCCCTGAGGATCTTGCTTGGAGTTGCTTTGAAGGATCAAGAATTACAGCAATCATTGATTCCTGGATTTAGATCCATTGTTCATATGCTTTCAGAATGGTTGCTCCTAGAGGTCACGTCGGCT…
ATGGCAGAATTATCAACGCGTTACAACTTGCCTGCAAATGTTACAGAAAAGAGCATAAATCTTGACCTTAATTCCACAGCACGATGGATAAAAGAACCCAGTGTTGGGGGCTGGACAGTGAAGTGGGGGAACTTTGTTTTCCGCATACCAAATACTGGAATGACATTGTTGCATCATTTAAAGTCTAACTTTGTGGTTCCAGAATGGCAACAAACAAGGAATCTATTTTCTCATCTCTTTAAAAACCCCAAGTCAACAATTATAGAACCGTTCTTGGCCCTGAGGATCTTGCTTGGAGTTGCTTTGAAGGATCAAGAATTACAGCAATCATTGATTCCTGGATTTAGATCCATTGTTCATATGCTTTCAGAATGGTTGCTCCTAGAGGTCACGTCGGCT…
ATGGCAGAATTATCAACGCGTTACAACTTGCCTGCAAATGTTACAGAAAAGAGCATAAATCTTGACCTTAATTCCACAGCACGATGGATAAAGGAACCCAGTGTTGGGGGCTGGACAGTGAAGTGGGGGAACTTTGTTTTCCGCATACCAAATACTGGAATGACATTGTTGCATCACTTAAAGTCTAACTTCGTGGTTCCAGAATGGCAACAAACGAGGAATCTATTTTCTCATCTCTTTAAAAACCCCAAGTCAACAATTATAGAACCGTTCTTGGCCCTGAGGATCTTGCTTGGAGTTGCTTTGAAGGATCAAGAATTACAGCAATCATTGATTCCTGGATTTAGATCCATTGTTCATATGCTCTCAGAATGGCTGCTCCTAGAGGTCACGTCGGCT…
ATGGCAGAATTATCAACGCGTTACAACTTGCCTGCAAATGTTACAGAAAAGAGCATAAATCTTGACCTTAATTCCACAGCACGATGGATAAAGGAACCCAGTGTTGGGGGCTGGACAGTGAAGTGGGGGAACTTTGTTTTCCGCATACCAAATACTGGAATGACATTGTTGCATCACTTAAAGTCTAACTTCGTGGTTCCAGAATGGCAACAAACGAGGAATCTATTTTCTCATCTCTTTAAAAACCCCAAGTCAACAATTATAGAACCGTTCTTGGCCCTGAGGATCTTGCTTGGAGTTGCTTTGAAGGATCAAGAATTACAGCAATCATTGATTCCTGGATTTAGATCCATTGTTCATATGCTCTCAGAATGGTTGCTCCTAGAGGTCACGTCGGCT…
ATGGCAGAATTATCAACGCGTTACAACTTGCCTGCAAATGTTACAGAAAAGAGCATAAATCTTGACCTTAATTCCACAGCACGATGGATAAAGGAACCCAGTGTTGGGGGCTGGACAGTGAAGTGGGGGAACTTTGTTTTCCGCATACCAAATACTGGAATGACATTGTTGCATCATTTAAAGTCTAACTTCGTGGTTCCAGAATGGCAACAAACGAGGAATCTATTTTCTCATCTCTTTAAAAACCCCAAGTCAACAATTATAGAACCGTTCTTGGCCCTGAGGATCTTGCTTGGAGTTGCTTTGAAGGATCAAGAATTACAGCAATCATTGATTCCTGGATTTAGATCCATTGTTCATATGCTCTCAGAATGGTTACTCCTAGAGGTCACGTCGGCT…
ATGGCAGAATTATCAACGCGTTACAACTTGCCTGCAAATGTTACAGAAAAGAGCATAAATCTTGACCTTAATTCCACAGCACGATGGATAAAGGAACCCAGTGTTGGGGGCTGGACAGTGAAGTGGGGGAACTTTGTTTTCCGCATACCAAATACTGGAATGACATTGTTGCATCATTTAAAGTCTAACTTCGTGGTTCCAGAATGGCAACAAACGAGGAATCTATTTTCTCATCTCTTTAAAAACCCCAAGTCAACAATTATAGAACCGTTCTTGGCCCTGAGGATCTTGCTTGGAGTTGCTTTGAAGGATCAAGAATTACAGCAATCATTGATTCCTGGATTTAGATCCATTGTTCATATGCTCTCAGAATGGTTGCTCCTAGAGGTCACGTCGGCT…
ATGGCAGAATTATCAACGCGTTACAACTTGCCTGCAAATGTTACAGAAAAGAGCATAAATCTTGACCTTAATTCCACAGCACGATGGATAAAGGAACCCAGTGTTGGGGGCTGGACAGTGAAGTGGGGGAACTTTGTTTTCCGCATACCAAATACTGGAATGACATTGTTGCATCATTTAAAGTCTAACTTCGTGGTTCCAGAATGGCAACAAACGAGGAATCTATTTTCTCATCTCTTTAAAAACCCCAAGTCAACAATTATAGAACCGTTCTTGGCCCTGAGGATCTTGCTTGGAGTTGCTTTGAAGGATCAAGAATTACAGCAATCATTGATTCCTGGATTTAGATCCATTGTTCATATGCTCTCAGAATGGTTGCTCCTAGAGGTCACGTCGGCT…
ATGGCAGAATTATCAACGCGTTACAACTTGCCTGCAAATGTTACAGAAAAGAGCATAAATCTTGACCTTAATTCCACAGCACGATGGATAAAGGAACCCAGTGTTGGGGGCTGGACAGTGAAGTGGGGGAACTTTGTTTTCCGCATACCAAATACTGGAATGACATTGTTGCATCATTTAAAGTCTAACTTCGTGGTTCCAGAATGGCAACAAACGAGGAATCTGTTTTCTCATCTCTTTAAAAACCCCAAGTCAACAATTATAGAACCGTTCTTGGCCCTGAGGATCTTGCTTGGAGTTGCTTTGAAGGATCAAGAATTACAGCAATCATTGATTCCTGGATTTAGATCCATTGTTCATATGCTCTCTGAATGGTTGCTCCTAGAGGTCACGTCGGCT…
ATGGCAGAATTATCAACGCGTTACAACTTGCCTGCAAATGTTACGGAAAAAAGCATAAATCTTGACCTTAATTCCACAGCACGATGGATAAAAGAACCCAGTGTTGGGGGCTGGACAGTGAAGTGGGGAAACTTTGTTTTCCACATACCAAATACTGGGATGACATTGTTGCATCATTTAAAGTCTAACTTCGTTGTTCCAGAGTGGCAACAAACAAGGAATCTATTCTCCCACCTCTTTAAAAACCCAAAATCAACAATTATAGAACCGTTCTTGGCTTTGAGGATCTTGCTTGGAGTTGCTTTGAAGGATCAAGAATTACAGCAATCATTAATTCCTGGATTTAGATCTATTGTTCATATGCTTTCAGAATGGTTGCTCCTAGAGGTAACGTCGGCA…
ATGGCAGAATTATCAACGCGTTACAACTTGCCTGCAAATGTTACGGAAAAAAGCATAAATCTTGACCTTAATTCCACAGCACGATGGATAAAAGAACCCAGTGTTGGGGGCTGGACAGTGAAGTGGGGAAACTTTGTTTTCCACATACCAAATACTGGGATGACATTGTTGCATCATTTAAAGTCTAACTTCGTTGTTCCAGAGTGGCAACAAACAAGGAATCTATTCTCCCACCTCTTTAAAAACCCAAAGTCAACAATTATAGAACCGTTCTTGGCTTTGAGGATCTTGCTTGGAGTTGCTTTGAAGGATCAAGAATTACAGCAATCATTAATTCCTGGATTTAGATCTATTGTTCATATGCTTTCAGAATGGTTGCTCCTAGAGGTAACGTCGGCA…
ATGGCAGAATTATCAACGCGTTACAACTTGCCTGCAAATGTTACGGAAAAAAGCATAAATCTTGACCTTAATTCCACAGCACGATGGATAAAAGAACCCAGTGTTGGGGGCTGGACAGTGAAGTGGGGAAACTTTGTTTTCCACATACCAAATACTGGGATGACATTGTTGCATCATTTAAAGTCTAACTTCGTTGTTCCAGAGTGGCAACAAACAAGGAATCTATTCTCCCACCTCTTTAAAAACCCAAAGTCAACAATTATAGAACCGTTCTTGGCTTTGAGGATCTTGCTTGGAGTTGCTTTGAAGGATCAAGAATTACAGCAATCATTAATTCCTGGATTTAGATCTATTGTTCATATGCTTTCAGAATGGTTGCTCCTAGAGGTAACGTCGGCA…
ATGGCAGAATTATCAACGCGTTACAACTTGCCTGCAAATGTTACGGAAAAAAGCATAAATCTTGACCTTAATTCCACAGCACGATGGATAAAAGAACCCAGTGTTGGGGGCTGGACAGTGAAGTGGGGAAACTTTGTTTTCCACATACCAAATACTGGGATGACATTGTTGCATCATTTAAAGTCTAACTTCGTTGTTCCAGAGTGGCAACAAACAAGGAATCTATTCTCCCACCTCTTTAAAAACCCAAAGTCAACAATTATAGAACCGTTCTTGGCTTTGAGGATCTTGCTTGGAGTTGCTTTGAAGGATCAAGAATTACAGCAATCATTAATTCCTGGATTTAGATCTATTGTTCACATGCTTTCAGAATGGTTGCTCCTAGAGGTAACGTCGGCA…
ATGGCAGAATTATCAACGCGTTACAACTTGCCTGCAAATGTTACGGAAAAAAGCATAAATCTTGACCTTAATTCCACAGCACGATGGATAAAAGAACCCAGTGTTGGGGGCTGGACAGTGAAGTGGGGAAACTTTGTTTTCCACATACCAAATACTGGGATGACATTGTTGCATCATTTAAAGTCTAACTTCGTTGTTCCAGAGTGGCAACAAACAAGGAATCTATTCTCCCACCTTTTTAAAAACCCAAAGTCAACAATTATGGAACCGTTCTTGGCTTTGAGGATCTTGCTTGGAGTTGCTTTGAAGGATCAAGAATTACAGCAATCATTAATTCCTGGATTTAGATCTATTGTTCATATGCTTTCAGAATGGTTGCTCCTAGAGGTAACGTCGGCA…
ATGGCAGAATTATCAACGCGTTACAACTTGCCTGCAAATGTTACGGAAAAAAGCATAAATCTTGACCTTAATTCCACAGCACGATGGATAAAAGAACCCAGTGTTGGGGGCTGGACAGTGAAGTGGGGAAACTTTGTTTTCCACATACCAAATACTGGGATGACATTGTTGCATCATTTAAAGTCTAACTTCGTTGTTCCGGAGTGGCAACAAACAAGGAATCTATTCTCCCACCTCTTTAAAAACCCAAAGTCAACAATTATAGAACCGTTCTTGGCTTTGAGGATCTTGCTTGGAGTTGCTTTGAAGGATCAAGAATTACAGCAATCATTAATTCCTGGATTTAGATCTATTGTTCATATGCTTTCAGAATGGTTGCTCCTAGAGGTAACGTCGGCA…
ATGGCAGAATTATCAACGCGTTACAACTTGCCTGCAAATGTTACGGAAAAAAGCATAAATCTTGACCTTAATTCCACAGCACGATGGATAAAAGAACCCAGTGTTGGGGGCTGGACAGTGAAGTGGGGAAACTTTGTTTTCCACATACCAAATACTGGGATGGCATTGTTGCATCATTTAAAGTCTAACTTCGTTGTTCCAGAGTGGCAACAAACAAGGAATCTATTCTCCCACCTCTTTAAAAACCCAAAGTCAACAATTATAGAACCGTTCTTGGCTTTGAGGATCTTGCTTGGAGTTGCTTTGAAGGATCAAGAATTACAGCAATCATTAATTCCTGGATTTAGATCTATTGTTCATATGCTTTCAGAATGGTTGCTCCTAGAGGTAACGTCGGCA…
ATGGCAGAATTATCAACGCGTTACAACTTGCCTGCAAATGTTACGGAAAATAGTATAAATCTTGACCTTAATTCCACAGCACGATGGATAAAAGAACCCAGTGTTGGGGGCTGGACAGTGAAGTGGGGAAACTTTGTTTTCCATATACCAAATACTGGAATGACATTGTTGCATCATTTAAAGTCTAACTTCGTTGTTCCAGAGTGGCAACAAACAAGGAATCTATTCTCCCACCTCTTTAAAAACCCAAAATCAACAATTATAGAACCGTTTTTGGCCCTGAGGATTTTGCTTGGAGTTGCTTTGAAGGATCAAGAATTACAGCAATCATTGATTCCTGGATTTAGATCTATTGTTCATATGCTATCAGAATGGCTGCTCCTGGAGGTCACGTCGGCA…

[truncated: 4 more sheets: Pol part 1, Pol part 2, Pol part 3, Pol part 4]
